# Supplementary material for: Untargeted metabolomics reveals divergent metabolic profiles between the predatory Arma chinensis and the Phytophagous Halyomorpha halys
Source: J Insect Sci. 2026 Feb 2;26(1):ieag005. doi: 10.1093/jisesa/ieag005 (PMC12863074; doi:10.1093/jisesa/ieag005)
Supplement: ieag005_Supplementary_Data [file ieag005_supplementary_data.zip]

Archive with 3 entries (3 files):
- Supplementary Figure S1.docx
- Supplementary Materials.xlsx
- Supplementary Figure S2.docx
