# Supplementary material for: Untargeted metabolomics reveals divergent metabolic profiles between the predatory Arma chinensis and the Phytophagous Halyomorpha halys
Source: J Insect Sci. 2026 Feb 2;26(1):ieag005. doi: 10.1093/jisesa/ieag005 (PMC12863074; doi:10.1093/jisesa/ieag005)
Supplement: ieag005_Supplementary_Data [file ieag005_supplementary_data.zip › Supplementary Materials.xlsx]

## Sheet: Table S1
ID	RT [min]	m/z	Name	Reference Ion	Formula	InChI Key	Total score	HMDB	KEGG	Super_Class	Class	Sub_Class	KEGG class1	KEGG class2	KEGG class3	CASNo	Haly_M1	Haly_M2	Haly_M3	Haly_M4	Haly_M5	Haly_M6	Haly_F1	Haly_F2	Haly_F3	Haly_F4	Haly_F5	Haly_F6	Arma_M1	Arma_M2	Arma_M3	Arma_M4	Arma_M5	Arma_M6	Arma_F1	Arma_F2	Arma_F3	Arma_F4	Arma_F5	Arma_F6
MP0	3.536	70.0648	Butyronitrile	[M+H]+	C4H7N	KVNRLNFWIYMESJ-UHFFFAOYSA-N	90.7	HMDB0249482		Organic nitrogen compounds	Organonitrogen compounds	Organic cyanides					1073986013	1072502429	1086693554	1073120342	1064549547	1087554677	1080761083	1090686984	1077744566	1079508844	1065309642	1053710131	8.08036e+08	8.02728e+08	9.42385e+08	1101000010	9.973e+08	9.28971e+08	1196237445	1418856882	1139444028	1370792243	1321792876	1442454740
MP1	0.752	70.0649	Pyrroline	[M+H]+	C4H7N	RSEBUVRVKCANEP-UHFFFAOYSA-N	86.1	HMDB0245392		Organoheterocyclic compounds	Pyrrolines						1.15731e+08	9.92845e+07	6.63368e+07	114885639	129360931	1.27946e+08	9.98268e+07	1.23956e+08	1.3187e+08	1.53683e+08	4.37239e+07	1.14895e+08	9.57587e+07	9.37558e+07	1.17775e+08	1.26999e+08	1.27368e+08	9.97831e+07	1.06724e+08	9.58392e+07	9.227e+07	101107795	1.01715e+08	8.84004e+07
MP2	0.512	71.0289	1,3,4-Oxadiazole	[M+H]+	C2H2N2O	FKASFBLJDCHBNZ-UHFFFAOYSA-N	82.1	HMDB0244181		Organoheterocyclic compounds	Azoles	Oxadiazoles					1.25596e+08	1.51221e+08	1.56394e+08	1.59109e+08	1.5562e+08	1.58493e+08	1.52995e+08	1.54862e+08	1.55651e+08	1.58979e+08	1.56673e+08	1.37781e+08	1.3108e+08	1.54352e+08	1.99879e+08	1.58216e+08	1.48072e+08	1.57307e+08	1.24677e+08	1.7284e+08	1.18083e+08	1.69182e+08	1.60779e+08	1.80522e+08
MP3	0.515	72.0805	Pyrrolidine	[M+H]+	C4H9N	RWRDLPDLKQPQOW-UHFFFAOYSA-N	89.4	HMDB0031641		Organoheterocyclic compounds	Pyrrolidines					#123-75-1	2.17762e+07	2.44175e+07	1.9939e+07	1.61116e+07	2.44876e+07	2.65809e+07	9.1155e+07	1.09635e+08	4.9975e+07	7.94238e+07	8.0252e+07	5.24073e+07	4.33368e+07	4.6351e+07	4.18553e+07	3.36411e+07	4.00688e+07	3.98394e+07	4.30045e+07	4.28485e+07	7.43879e+07	5.40316e+07	4.57169e+07	5.13486e+07
MP4	1.216	72.0806	1-Ethylaziridine	[M+H]+	C4H9N	UJGVUACWGCQEAO-UHFFFAOYSA-N	88	HMDB0243874		Organic nitrogen compounds	Organonitrogen compounds	Amines					2.68506e+08	2.56758e+08	2.63494e+08	2.69979e+08	2.53287e+08	2.67327e+08	2.69103e+08	2.63466e+08	2.67995e+08	2.88469e+08	3.18511e+08	2.4814e+08	1.15817e+08	5.14333e+07	202200806	6.09275e+08	266913740	3.00832e+08	8.2938e+07	6.80257e+08	4.21117e+08	3.42498e+08	1.03958e+08	1.49665e+08
MP5	0.697	72.0806	2-Methyl-1,2-propanediamine	[M+H-H2O]+	C4H12N2		92.9										1.95012e+08	2.89143e+08	1.75923e+08	2.98379e+08	3.5304e+08	2.78295e+08	7.5435e+08	9.03072e+08	5.4433e+08	7.3769e+08	6.16494e+08	5.72178e+08	4.63563e+08	4.42814e+08	4.76073e+08	4.41791e+08	5.61834e+08	4.51291e+08	3.82232e+08	3.98368e+08	3.97844e+08	435046483	4.8537e+08	4.03931e+08
MP6	0.616	74.0598	Acetone oxime	[M+H]+	C3H7NO	PXAJQJMDEXJWFB-UHFFFAOYSA-N	93.1	HMDB0247913	C01995	Organic nitrogen compounds	Organonitrogen compounds	Oximes				#127-06-0	8.53716e+06	9.49161e+06	9.39497e+06	1.20126e+07	8.92408e+06	1.05779e+07	1.94353e+07	2.58295e+07	2.16445e+07	3.08409e+07	3.20675e+07	2.88684e+07	1.5693e+07	9.81589e+06	1.01991e+07	1.61553e+07	1.06924e+07	1.11305e+07	2.38973e+07	2.5672e+07	3.10031e+07	1.31116e+07	1.19602e+07	3.17854e+07
MP7	6.741	74.0961	Diethylamine	[M+H]+	C4H11N	HPNMFZURTQLUMO-UHFFFAOYSA-N	92.3	HMDB0041878	C14422	Organic nitrogen compounds	Organonitrogen compounds	Amines				#55-18-5	4.56541e+07	3.38793e+07	1.98648e+07	9.70365e+07	5.47593e+07	8.50033e+07	5.58221e+07	7.77766e+07	6.87172e+07	5.24178e+07	5.89293e+07	3.82114e+07	1.11092e+07	6.39967e+07	1.01483e+08	4.50628e+07	5.65975e+07	6.39643e+07	1.85913e+07	8.32799e+07	6.52291e+07	2.89674e+07	9.67506e+07	6.64343e+07
MP8	0.474	77.9985	Carbamothioic acid	[M+H]+	CH3NOS	GNVMUORYQLCPJZ-UHFFFAOYSA-N	79.5	HMDB0249606		Organosulfur compounds	Thiocarbonyl compounds	Thiocarbamic acid derivatives					1.55822e+07	3.99635e+06	2.29258e+07	1.96397e+07	1.67788e+07	2.2097e+07	1.4543e+07	1.49746e+07	1.59992e+07	2.16996e+07	1.68517e+07	1.3776e+07	1.0741e+07	1.63763e+07	1.79909e+07	2.38222e+07	1.14351e+07	1.46146e+07	1.66894e+07	2.4168e+07	1.47541e+07	1.0119e+07	2.31332e+07	1.66597e+07
MP9	0.514	79.0176	Fluoroacetic acid	[M+H]+	C2H3FO2	QEWYKACRFQMRMB-UHFFFAOYSA-N	92.1	HMDB0252369	C06108	Organic acids and derivatives	Carboxylic acids and derivatives	Alpha-halocarboxylic acids and derivatives				#144-49-0	2.77187e+07	3.94277e+07	2.83187e+07	3.00621e+07	3.08016e+07	2.99554e+07	6.65295e+07	2.11348e+07	3.38273e+07	3.15659e+07	4.05005e+07	4.71663e+07	3.29323e+07	3.65479e+07	3.99479e+07	3.38906e+07	4.41813e+07	4.17541e+07	5.09181e+07	3.88816e+07	4.96636e+07	3.10515e+07	2.06653e+07	1.25836e+07
MP10	3.356	84.0442	1H-Imidazol-2-amine	[M+H]+	C3H5N3	DEPDDPLQZYCHOH-UHFFFAOYSA-N	86	HMDB0244876		Organoheterocyclic compounds	Azoles	Imidazoles					8.28114e+06	1.11692e+07	1.88659e+07	1.04145e+07	3.85247e+07	1.52781e+07	0	1.67502e+07	2.60557e+07	1.69009e+07	0	2.74906e+07	1.38817e+07	6.11034e+06	2.43897e+07	9.98246e+06	1.43196e+07	2.18963e+07	6.32227e+06	6.39437e+06	1.521e+07	2.8775e+07	2.3469e+07	8.27596e+06
MP11	0.538	84.0805	Tetrahydropyridine	[M+H]+	C5H9N	VSWICNJIUPRZIK-UHFFFAOYSA-N	92.4	HMDB0244121		Organoheterocyclic compounds	Pyridines and derivatives	Hydropyridines					3.50774e+07	4.61611e+07	2.91314e+07	3.69678e+07	3.49466e+07	3.27182e+07	8.64335e+07	8.50578e+07	9.06174e+07	9.0632e+07	8.72613e+07	1.01888e+08	4.39721e+07	3.29943e+07	4.86892e+07	4.6232e+07	3.90519e+07	3.62991e+07	6.27299e+07	79245807	6.32551e+07	9.51822e+07	1.12558e+08	9.70885e+07
MP12	1.119	86.0961	Piperidine	[M+H]+	C5H11N	NQRYJNQNLNOLGT-UHFFFAOYSA-N	87.3	HMDB0034301	C01746	Organoheterocyclic compounds	Piperidines					#110-89-4	2080032229	2096136792	1847485285	2208896553	1864463638	2154955003	3803886219	5293358053	3300381519	3744532051	4039883067	4315075035	1934513708	1094929961	1895139203	2099388046	1519917201	1518993696	3935635091	4953426733	4485932619	4707839725	4533486129	4537445319
MP13	7.496	88.0754	Morpholine	[M+H]+	C4H9NO	YNAVUWVOSKDBBP-UHFFFAOYSA-N	93.3	HMDB0031581	C14452	Organoheterocyclic compounds	Oxazinanes	Morpholines				#110-91-8	3.03268e+07	5.57462e+07	3.70101e+07	7.06619e+07	3.88566e+07	1.8009e+07	1.58681e+07	1.39405e+07	1.65975e+07	3.72527e+07	4.85232e+07	3.80746e+07	1.8711e+07	1.51631e+07	2.58791e+07	2.69545e+07	3.53905e+07	4.60847e+07	3.0846e+07	3.70689e+07	6.2205e+07	4.74449e+07	2.9642e+07	4.45907e+07
MP14	1.595	88.1118	Isoamylamine	[M+H]+	C5H13N	BMFVGAAISNGQNM-UHFFFAOYSA-N	93.3	HMDB0031659	C02640	Organic nitrogen compounds	Organonitrogen compounds	Amines				#107-85-7	1.42723e+07	5.36799e+06	1.1846e+07	989170	1.40281e+07	1.19928e+07	9.20468e+06	1.91437e+07	1.91682e+07	1.07213e+07	1.94309e+06	1.57699e+07	1.14511e+07	1.1271e+07	1.74753e+07	1.15864e+07	1.70423e+07	1.07369e+07	2.56187e+07	6.90228e+06	5.23799e+06	5.23278e+06	5.62417e+06	5.68767e+06
MP15	0.515	89.107	Putrescine	[M+H]+	C4H12N2	KIDHWZJUCRJVML-UHFFFAOYSA-N	81.6	HMDB0001414	C00134	Organic nitrogen compounds	Organonitrogen compounds	Amines	Peptides	Amines	Biogenic amines	#110-60-1	8.14577e+07	9.07943e+07	8.43165e+07	7.79993e+07	9.19748e+07	9.22053e+07	1.91655e+08	2.29256e+08	1.35495e+08	1.77422e+08	182957016	132083950	5.59895e+07	3.42989e+07	1.01391e+08	2.88091e+08	126490404	1.44153e+08	3.96792e+07	3.17436e+08	1.96465e+08	1.64135e+08	5.4466e+07	7.16969e+07
MP16	0.612	90.0546	Sarcosine	[M+H]+	C3H7NO2	FSYKKLYZXJSNPZ-UHFFFAOYSA-N	93.3	HMDB0000271	C00213	Organic acids and derivatives	Carboxylic acids and derivatives	Amino acids, peptides, and analogues				#107-97-1	1360554924	1333662962	1098678932	8.46343e+08	9.37569e+08	7.96368e+08	1189092032	1239127367	8.11102e+08	1059290854	1035912201	3.60828e+08	5.86497e+08	6.44316e+08	7.47586e+08	6.62315e+08	6.91658e+08	6.70445e+08	1548465291	1765014003	1369591696	1133836375	1277483573	1049947323
MP17	3.644	102.034	2-Iminothiolane	[M+H]+	C4H7NS	CNHYKKNIIGEXAY-UHFFFAOYSA-N	77.4	HMDB0245176		Organosulfur compounds	Imidothioesters	Imidothiolactones					6.29263e+07	4.04517e+07	4.02638e+07	4.73964e+07	4.58224e+07	5.05602e+07	4.3068e+07	4.01272e+07	3.7839e+07	5.17846e+07	3.60358e+07	3.47444e+07	4.50563e+07	4.7679e+07	4.13196e+07	5.84406e+07	5.79749e+07	2.97004e+07	8.07056e+07	3.67736e+07	2.59517e+07	2.56725e+07	6.56753e+07	3.22387e+07
MP18	0.522	103.123	Cadaverine	[M+Na]+	C5H14N2	VHRGRCVQAFMJIZ-UHFFFAOYAX	84.5	HMDB0002322	C01672	Organic nitrogen compounds	Organonitrogen compounds	Amines				#462-94-2	1.34981e+08	1.20647e+08	134577821	1.25373e+08	1.22451e+08	1.21777e+08	344241600	4.152e+08	3.09256e+08	1.96362e+08	3.68333e+08	2.0684e+08	5.7931e+07	0	7.56563e+06	2.17426e+08	1.25074e+08	1.41369e+08	115619675	8.41098e+08	7.03678e+08	2.38309e+08	7.97103e+07	1.1847e+08
MP19	0.927	104.052	L-beta-homomethionine	[M+H]+	C6H13NO2S	QWVNCDVONVDGDV-UHFFFAOYSA-N	96.5			Organic acids and derivatives	Carboxylic acids and derivatives	Amino acids, peptides, and analogues					1.81556e+08	1.65339e+08	1.47374e+08	1.50172e+08	157969683	1.58721e+08	1.65701e+08	1.54686e+08	1.46871e+08	1.52547e+08	1.37815e+08	1.36328e+08	1.36283e+08	1.4625e+08	194151436	1.50487e+08	1.66911e+08	1.33455e+08	101694566	1.94084e+08	1.44864e+08	1.5287e+08	2.05841e+08	1.85763e+08
MP20	0.617	104.07	2-Aminoisobutyric Acid	[M+NH4]+	C4H9NO2	FUOOLUPWFVMBKG-UHFFFAOYSA-N	92.6	HMDB0001906	C03665	Organic acids and derivatives	Carboxylic acids and derivatives	Amino acids, peptides, and analogues	Lipids	FA Fatty acyls	FA01 Fatty Acids and Conjugates	#62-57-7	1.35747e+08	1.62425e+08	1.50681e+08	1.13345e+08	1.65599e+08	1.33417e+08	2.75179e+08	2.50827e+08	1.91718e+08	2.66583e+08	2.37349e+08	2.5261e+08	1.35559e+08	1.03291e+08	1.17449e+08	129869464	216815886	1.71701e+08	2.36808e+08	3.85542e+08	2.42513e+08	2.20228e+08	217536933	1.9656e+08
MP21	0.729	104.107	3-Amino-2-pentanol	[2M+NH4]+	C5H13NO	BKFGLDUWYUYHRF-UHFFFAOYSA-N	90.8			Organic nitrogen compounds	Organonitrogen compounds	Amines					7.17048e+07	9.01013e+07	7.08842e+07	7.50182e+07	8.016e+07	5.84234e+07	1.33233e+08	1.00932e+08	1.14985e+08	9.80669e+07	5.02126e+07	1.07728e+08	7.82007e+07	7.97058e+07	7.88342e+07	8.14686e+07	8.00484e+07	8.14644e+07	8.03984e+07	8.65225e+07	8.49434e+07	8.67861e+07	8.12554e+07	8.25221e+07
MP22	0.546	110.071	3,4-Diaminopyridine	[M+H]+	C5H7N3	OYTKINVCDFNREN-UHFFFAOYSA-N	88.7	HMDB0246022		Organoheterocyclic compounds	Pyridines and derivatives	Aminopyridines and derivatives					6.84355e+07	7.41117e+07	5.92881e+07	6.25265e+07	5.98351e+07	5.75633e+07	6.48521e+07	8.2739e+07	4.7305e+07	58980806	7.37747e+07	4.64576e+07	6.03305e+07	3.83322e+07	6.06192e+07	5.76565e+07	6.00332e+07	6.07233e+07	7.83487e+07	7.22028e+07	6.06208e+07	7.07279e+07	6.92477e+07	8.29555e+07
MP23	5.446	111.02	Fyrol DMMP	[M+NH4]+	C3H9O3P	VONWDASPFIQPDY-UHFFFAOYSA-N	77.7			Organic acids and derivatives	Organic phosphonic acids and derivatives	Phosphonic acid diesters					3.61216e+08	337520439	3.43456e+08	7.85303e+08	3.30142e+08	3.26463e+08	6.19581e+08	3.33456e+08	3.28126e+08	2.98657e+08	275594761	4.45296e+08	2.31775e+08	2.88198e+08	4.80662e+08	3.05216e+08	4.15499e+08	228073440	3.57821e+08	6.65812e+08	3.64872e+08	600532837	4.11765e+08	5.63015e+08
MP24	5.415	112.017	4-PYRIDYLTHIOUREA	[M+H]+	C6H7N3S	HLOFIQOOOSRNFY-UHFFFAOYSA-N	81.3										2.22675e+08	2.27479e+08	2.07199e+08	4.12699e+08	2.07958e+08	3.13966e+08	2.36355e+08	3.10299e+08	2.33316e+08	3.66224e+08	4.59492e+08	2.42548e+08	5.5912e+07	5.08951e+07	573170	0	0	0	177505204	2861944424	5.96968e+07	4.75028e+07	4.17099e+07	9.46e+07
MP25	3.049	113.059	4-Oxohexanoate	[M+ACN+H]+	C6H10O3	CLJBDOUIEHLLEN-UHFFFAOYSA-N	76.5			Organic acids and derivatives	Keto acids and derivatives	Medium-chain keto acids and derivatives					3.74979e+08	3.73625e+08	3.76789e+08	3.74672e+08	3.77916e+08	3.76003e+08	3.71051e+08	3.72509e+08	3.73124e+08	4.00007e+08	3.70774e+08	3.68416e+08	3.94815e+08	9.65342e+07	3.56444e+08	5.93133e+08	5.31234e+08	4.62555e+08	3.77877e+08	3.67303e+08	4.34535e+08	2.63568e+08	2.76764e+08	5.34669e+08
MP26	0.648	116.07	1-(Cyclohexylmethyl)proline	[M+H]+	C12H21NO2		93.3										5325793449	5187875661	4926159032	5844379959	5862541136	5825532201	5042489533	5651679415	5872966684	6380428123	6237841201	5218727329	5207388766	5160125001	5116849179	5200289882	4994628933	5243258973	5245426746	5427455843	5298641735	5332377627	5201062001	5515915657
MP27	0.753	116.07	L-Proline	[M+H-H2O]+	C5H9NO2	ONIBWKKTOPOVIA-BYPYZUCNSA-N	95.3	HMDB0000162	C00148	Organic acids and derivatives	Carboxylic acids and derivatives	Amino acids, peptides, and analogues	Peptides	Amino acids	Common amino acids	#147-85-3	19769324559	19401540149	18765200745	20519649206	21066948420	20555031419	19234854552	20911022738	21152971510	22336016694	22489102416	19764211183	15731477456	16019235072	18171494152	20031768390	18461816181	18081471453	22374595120	27030751706	21269714512	25545800337	24695725388	27213610413
MP28	0.697	118.086	L-Valine	[M+NH4]+		KZSNJWFQEVHDMF-BYPYZUCNSA-N	93.6	HMDB0000883	C00183	Organic acids and derivatives	Carboxylic acids and derivatives	Amino acids, peptides, and analogues	Peptides	Amino acids	Common amino acids	#72-18-4	4.55242e+08	7.83157e+08	4.42629e+08	7.02381e+08	9.78006e+08	7.36386e+08	2284203971	2763026619	1293803878	2219785965	1849251006	1655354357	1232198831	1218093647	1225687650	1227824997	1227635067	1222627945	1240386477	1253383681	1238542922	1265084207	1251668869	1270092726
MP29	0.984	119.049	2-(METHYLTHIO)ACETOPHENONE	[M+H]+	C9H10OS	JFYSSGJLQCEDFN-UHFFFAOYSA-N	90.8			Organic oxygen compounds	Organooxygen compounds	Carbonyl compounds					2.77349e+07	2.71643e+07	2.82121e+07	3.19867e+07	3.12857e+07	3.05958e+07	4.5926e+07	5.15558e+07	2.85554e+07	5.13361e+07	5.24903e+07	4.59653e+07	1.62425e+07	2.34933e+07	2.52228e+07	22210768	2.82096e+07	1.06025e+07	36834841	5.78082e+07	5.00713e+07	6.58309e+07	6.45735e+07	6.16484e+07
MP30	0.617	120.065	L-Threonine	[M+H-H2O]+	C4H9NO3	AYFVYJQAPQTCCC-HRFVKAFMSA-N	94.7	HMDB0000167	C00188	Organic acids and derivatives	Carboxylic acids and derivatives	Amino acids, peptides, and analogues	Peptides	Amino acids	Common amino acids	#72-19-5	1.3655e+08	133135154	1.30146e+08	2.00379e+08	1.43141e+08	1.80358e+08	3.38542e+08	3.56006e+08	3.20308e+08	4.26184e+08	4.43588e+08	399634090	8.73445e+07	132225090	1.172e+08	86825368	9.57488e+07	6.52175e+07	4.21343e+08	4.88568e+08	341186036	4.45846e+08	4.21531e+08	5.23541e+08
MP31	0.989	121.064	Tyrosol	[M+H]+	C8H10O2	YCCILVSKPBXVIP-UHFFFAOYSA-N	94	HMDB0004284	C06044	Benzenoids	Phenols	Tyrosols and derivatives				#501-94-0	2.49583e+08	1.67378e+08	1.1571e+08	2.11527e+08	1.02051e+08	8.01058e+07	5.0179e+07	7.2952e+07	7.68098e+07	4.91076e+07	4.85125e+07	4.66713e+07	3.20358e+07	1.97206e+07	1.40863e+06	5.95855e+07	3.24355e+07	1.19589e+08	1.75833e+08	3.87938e+08	1.15898e+08	2.97308e+08	1.93739e+07	1.94411e+07
MP32	0.512	123.04	Dihydrodaidzein	[M+CH3OH+H]2+	C15H12O4	JHYXBPPMXZIHKG-UHFFFAOYSA-N	81.7	HMDB0005760		Phenylpropanoids and polyketides	Isoflavonoids	Isoflavans				#17238-05-0	1.83078e+08	2.1601e+08	2.27176e+08	2.42839e+08	2.31338e+08	2.36386e+08	2.05562e+08	227688099	2.23713e+08	2.44949e+08	2.16047e+08	1.99924e+08	2.08418e+08	226811262	2.64863e+08	2.268e+08	2.1866e+08	2.14381e+08	1.89181e+08	2.38763e+08	175884262	2.53482e+08	2.28518e+08	2.62278e+08
MP33	1.366	127.039	5-(hydroxymethyl)-4-methoxy-2,5-dihydrofuran-2-one	[M+H-H2O]+	C6H8O4	APORENQTMOZIOG-UHFFFAOYSA-N	87.8			Organoheterocyclic compounds	Dihydrofurans	Furanones					3.77946e+06	1.74574e+06	1.93415e+06	843491	1.08351e+06	839410	2.31778e+06	4.71341e+06	2.39021e+06	2.13463e+06	5.03101e+06	2.5097e+06	3.23257e+06	1.52102e+06	3.43194e+06	1.82208e+06	3.43891e+06	2.91053e+06	1.70438e+06	2.10677e+06	1.60133e+06	1.84093e+06	2.01897e+06	1.98069e+06
MP34	0.684	130.097	Metformin	[M+H]+	C4H11N5	XZWYZXLIPXDOLR-UHFFFAOYSA-N	82.6	HMDB0001921	C07151	Organic nitrogen compounds	Organonitrogen compounds	Guanidines				#657-24-9	2.28248e+07	3.38101e+07	2.95938e+07	4.80118e+07	2.50978e+07	4.50264e+07	3.54735e+07	3.75908e+07	2.05405e+07	2.034e+07	1.66821e+07	2.50255e+07	4.91538e+07	8.2553e+07	7.65652e+07	32976407	6.68274e+07	4.00952e+07	1.37606e+06	974878	964758	1.13171e+06	957854	1.3152e+06
MP35	3.33	130.159	1,1-Dibutyl-3-(3-chloro-2-methylphenyl)urea	[M+H]+	C16H25ClN2O	BUKYPLDYWBEYRI-UHFFFAOYSA-N	95.2			Benzenoids	Benzene and substituted derivatives	N-phenylureas					1.28881e+08	5.58728e+07	4.76533e+07	6.97111e+07	5.86743e+07	7.75716e+07	7.28459e+07	6.33759e+07	4.90237e+07	1.14081e+08	4.80233e+07	4.07269e+07	3.93374e+07	2.90974e+07	119487043	6.76591e+07	5.6779e+07	8.37556e+07	5.52333e+07	8.43586e+07	7.70938e+07	8.52369e+07	5.18297e+07	9.11744e+07
MP36	7.827	130.966	2,2-dichloro-1,1-ethanediol	[M+H]+	C2H4Cl2O2	RUUBIFVWPACNLY-UHFFFAOYSA-N	87.7	HMDB0062193	C14860	Organohalogen compounds	Halohydrins	Chlorohydrins				#16086-14-9	2.30286e+07	5.87613e+07	4.0777e+07	7.33841e+07	2.38233e+07	1.89755e+07	1.67064e+07	6.50147e+07	7.16264e+07	2.95664e+07	2.41323e+07	4.89416e+07	3.1689e+07	2.40151e+07	4.2768e+07	2.41706e+07	2.28434e+07	6.95914e+07	4.38249e+07	7.40314e+07	8.21601e+07	2.76728e+07	3.02475e+07	2.29981e+07
MP37	1.098	132.105	Gly-Gly-Leu	[M+H]+	C10H19N3O4	XPJBQTCXPJNIFE-ZETCQYMHSA-N	93.2			Organic acids and derivatives	Carboxylic acids and derivatives	Amino acids, peptides, and analogues					2.59475e+06	2.4514e+06	2.45481e+06	2.4492e+06	7.15972e+07	1.95311e+07	2.40102e+07	2.80686e+06	2.32967e+07	2.44186e+06	2.44146e+06	2.45634e+06	5.51188e+06	2.14897e+06	5.86187e+06	4.85712e+06	4.158e+06	3.06362e+06	1.62945e+07	2.74771e+07	2.65082e+07	1.84878e+07	1.77707e+07	1.79743e+07
MP38	0.735	133.031	DNP-DL-Methionine	[M+NH4]+	C11H13N3O6S	DOHZIJDJOSBJFP-UHFFFAOYSA-N	94.6			Organic acids and derivatives	Carboxylic acids and derivatives	Amino acids, peptides, and analogues					3.11732e+08	3.13832e+08	2.90296e+08	2.8972e+08	3.05977e+08	2.87444e+08	2.9603e+08	2.78797e+08	2.67095e+08	2.74546e+08	2.49637e+08	2.53261e+08	2.4764e+08	2.62907e+08	3.56939e+08	2.78697e+08	3.13546e+08	2.4167e+08	1.92762e+08	363210792	2.68299e+08	2.86212e+08	3.80651e+08	3.38865e+08
MP39	0.54	133.097	D-Ornithine	[M+H]+	C5H12N2O2	AHLPHDHHMVZTML-SCSAIBSYSA-N	97.3	HMDB0003374	C00515	Organic acids and derivatives	Carboxylic acids and derivatives	Amino acids, peptides, and analogues				#348-66-3	4.49692e+07	4.07154e+07	2.58502e+07	3.38375e+07	2.44463e+07	2.65231e+07	6.55378e+07	99495342	7.555e+07	4.25604e+07	4.60661e+07	6.68781e+07	2.78438e+07	3.57594e+07	4.58803e+07	7.26245e+07	8.9392e+07	5.20458e+07	2.56926e+07	4.08595e+07	4.95216e+07	7.8313e+07	2.46708e+07	4.31116e+07
MP40	0.975	136.061	Adenine	[M+H]+	C5H5N5	GFFGJBXGBJISGV-UHFFFAOYSA-N	92	HMDB0000034	C00147	Organoheterocyclic compounds	Imidazopyrimidines	Purines and purine derivatives	Nucleic acids	Bases	Purines	#73-24-5	311874667	3.75814e+08	323139822	2.83265e+08	2.54706e+08	2.55654e+08	194528232	2.17284e+08	1.84199e+08	2.08637e+08	1.81095e+08	205621137	2.10319e+08	1.93149e+08	1.85271e+08	1.92397e+08	2.03691e+08	1.68203e+08	3.08963e+08	3.60122e+08	2.91993e+08	2.67722e+08	2.77024e+08	2.69589e+08
MP41	0.767	136.075	octopamine	[M+H-H2O]+	C8H11NO2	QHGUCRYDKWKLMG-MRVPVSSYSA-N	95.3	HMDB0004825	C04227	Benzenoids	Phenols	1-hydroxy-2-unsubstituted benzenoids				#104-14-3	5.69128e+08	6.52565e+07	6.29931e+08	2.9264e+08	3.23633e+07	4.18734e+07	1.70121e+07	2.83621e+08	0	1.83492e+07	2.10401e+07	1.32515e+07	1.21898e+08	1.32763e+08	1.42702e+08	1.26197e+08	1.35964e+08	1.14039e+08	1.40622e+08	1.86516e+08	1.64663e+08	1.94032e+08	1.85488e+08	1.77488e+08
MP42	1.046	137.045	Hypoxanthine	[M+H]+	C5H4N4O	FDGQSTZJBFJUBT-UHFFFAOYSA-N	93.2	HMDB0000157	C00262	Organoheterocyclic compounds	Imidazopyrimidines	Purines and purine derivatives	Alkaloids	Others	Purine alkaloids	#68-94-0	1.64301e+08	160960327	1.49298e+08	150712204	1.30663e+08	1.52582e+08	9.59659e+07	1.48293e+08	1.05868e+08	1.23357e+08	1.36091e+08	1.16458e+08	221185519	6.75736e+07	1.79402e+08	7.78051e+07	8.57999e+07	4.61899e+07	3.06103e+08	1.87192e+08	1.49126e+08	1.12023e+08	1.06274e+08	1.37261e+08
MP43	0.671	138.102	Lys-Lys	[M+H-H2O]+	C12H26N4O3	NVGBPTNZLWRQSY-UWVGGRQHSA-N	79.5	HMDB0028956		Organic acids and derivatives	Carboxylic acids and derivatives	Amino acids, peptides, and analogues				#13184-13-9	8.88805e+06	9.66792e+06	7.71559e+06	4.32576e+06	4.57085e+06	1.21119e+07	910858	0	4.10768e+06	5.63426e+06	1.88444e+06	5.37378e+06	5.52539e+06	3.87348e+06	3.83977e+06	5.19979e+06	3.75669e+06	1.0039e+06	3.99911e+06	2.65421e+06	2.43675e+06	1.75418e+07	9.12357e+06	5.17649e+06
MP44	0.021	141.958	1,N6-Etheno-adenine	[M+H]+		OGVOXGPIHFKUGM-UHFFFAOYSA-N	70.7	HMDB0244259		Organoheterocyclic compounds	Imidazopyrimidines	Purines and purine derivatives					1.46276e+08	1.37187e+08	1.24264e+08	1.40469e+08	1.30653e+08	1.58951e+08	1.51055e+08	1.29376e+08	1.61874e+08	175178158	1.36755e+08	1.7208e+08	1.42773e+08	1.45582e+08	1.44452e+08	1.36182e+08	125482859	1.41681e+08	1.47728e+08	1.39682e+08	1.30308e+08	1.32474e+08	1.36703e+08	1.36952e+08
MP45	0.819	143.081	Ectoine	[M+H]+	C6H10N2O2	WQXNXVUDBPYKBA-YFKPBYRVSA-N	88.5	HMDB0240650	C06231	Organic acids and derivatives	Carboxylic acids and derivatives	Amino acids, peptides, and analogues				#96702-03-3	4.97916e+07	5.40424e+07	5.02417e+07	5.00643e+07	5.16334e+07	5.00272e+07	5.06722e+07	4.95645e+07	4.979e+07	5.0145e+07	4.97935e+07	4.96394e+07	2.92551e+07	1.05162e+08	1.50296e+08	2.00713e+07	3.06565e+08	5.68137e+07	0	0	0	0	0	0
MP46	7.502	144.982	dichlorvos	[M+ACN+H]+	C4H7Cl2O4P	OEBRKCOSUFCWJD-UHFFFAOYSA-N	85.5	HMDB0033956	C14430	Organic acids and derivatives	Organic phosphoric acids and derivatives	Phosphate esters				#62-73-7	5.6674e+07	5.40573e+07	4.60385e+07	5.06928e+07	4.67121e+07	5.37928e+07	4.57064e+07	4.67238e+07	5.28738e+07	3.85717e+07	6.06896e+07	2.97216e+07	1.93168e+07	2.61431e+07	1.94114e+07	4.98928e+07	5.13363e+07	2.6271e+07	5.73177e+07	9.6859e+07	2.97987e+07	6.94115e+07	7.16756e+07	6.29073e+07
MP47	0.545	145.169	5-[(Adamantan-1-ylmethyl)amino]-N,N,N-trimethyl-1-pentanaminium	[M+ACN+H]+	C19H37N2		95.5										3.91827e+08	3.8701e+08	374490065	3.77923e+08	3.92843e+08	3.83846e+08	6.47745e+08	4.33964e+08	4.12423e+08	3.75871e+08	4.38348e+08	3.95076e+08	3.83851e+08	1.42486e+08	3.38501e+08	5.88124e+08	398058521	3.75191e+08	3.83418e+08	6.62197e+08	9.34215e+08	5.27297e+08	2.45305e+08	205565490
MP48	3.05	146.06	3-Formylindole	[M+H]+	C9H7NO	OLNJUISKUQQNIM-UHFFFAOYSA-N	92.5	HMDB0029737	C08493	Organoheterocyclic compounds	Indoles and derivatives	Indoles				#487-89-8	2.53717e+07	3.13074e+07	2.07306e+07	2.306e+07	2.1818e+07	2.47688e+07	9.14501e+07	9.67569e+07	7.88029e+07	6.45941e+07	5.66599e+07	9.81623e+07	2.86849e+07	2.94533e+07	4.20013e+07	3.46999e+07	3.02876e+07	2.69806e+07	6.91886e+07	117377114	4.75296e+07	5.7545e+07	7.29297e+07	6.75586e+07
MP49	0.517	146.165	Spermidine	[M+H]+	C7H19N3	ATHGHQPFGPMSJY-UHFFFAOYAK	94.6	HMDB0001257	C00315	Organic nitrogen compounds	Organonitrogen compounds	Amines				#124-20-9	2.80947e+07	5.29387e+07	2.57702e+07	2.14006e+07	2.56398e+07	2.17326e+07	0	1.30512e+07	5.77676e+07	6.34633e+07	7.08184e+07	8.25441e+07	1.36862e+07	5.3062e+06	1.68323e+07	7.33688e+07	1.3767e+07	2.20014e+07	3.00453e+07	1.28008e+08	4.35211e+07	8.70655e+07	1.74906e+07	1.00521e+07
MP50	0.978	147.044	bis-desmethoxycurcumin	[2M+H]+	C19H16O4	YXAKCQIIROBKOP-UHFFFAOYSA-N	92.1			Phenylpropanoids and polyketides	Diarylheptanoids	Linear diarylheptanoids					5.4427e+07	5.3426e+07	5.91674e+07	5.41385e+07	5.64952e+07	5.56866e+07	7.65684e+07	8.62427e+07	5.90215e+07	8.66815e+07	8.33837e+07	7.28123e+07	2.98646e+07	3.9396e+07	4.767e+07	4.06556e+07	4.56845e+07	1.93285e+07	6.29881e+07	1.08555e+08	8.71494e+07	1.16384e+08	1.19269e+08	1.01463e+08
MP51	0.539	147.112	L-Lysine	[M+NH4]+	C6H14N2O2	KDXKERNSBIXSRK-UHFFFAOYSA-N	96.6	HMDB0000182	C00047	Organic acids and derivatives	Carboxylic acids and derivatives	Amino acids, peptides, and analogues	Peptides	Amino acids	Common amino acids	#56-87-1	3.59533e+08	522896566	3.04193e+08	3.75089e+08	3.9941e+08	3.62908e+08	1014838854	1027134311	1090839018	1082475295	1013152142	1238292992	5.4128e+08	4.43012e+08	5.60869e+08	4.50991e+08	4.84808e+08	396254878	7.17551e+08	798819669	7.18454e+08	9.8096e+08	1420788045	1244158252
MP52	4.752	149.023	Phthalic anhydride	[M+H]+	C8H4O3	LGRFSURHDFAFJT-UHFFFAOYSA-N	93	HMDB0256501		Organoheterocyclic compounds	Benzofurans	Benzofuranones					2.48492e+07	2.11042e+07	2.26624e+07	2.28688e+07	2.42051e+07	2.40117e+07	2.2147e+07	2.22836e+07	2.15652e+07	2.3417e+07	2.35774e+07	2.27406e+07	1.81256e+07	1.25021e+07	1.81966e+07	1.92787e+07	1.62485e+07	1.80692e+07	2.83129e+07	3.48983e+07	2.94781e+07	2.99511e+07	2.62766e+07	3.14925e+07
MP53	3.817	150.054	5-Hydroxyoxindole	[M+H]+	C8H7NO2	ZGTUSQAQXWSMDW-UHFFFAOYSA-N	94.4	HMDB0246809		Organoheterocyclic compounds	Indoles and derivatives	Indolines					1.01365e+08	1.21924e+08	1.27223e+08	1.38277e+08	1.21722e+08	1.72485e+08	7.16514e+07	7.56897e+07	7.81579e+07	7.60367e+07	8.0261e+07	7.90958e+07	6.67303e+07	5.86134e+07	9.47313e+07	1.09512e+08	7.5902e+07	6.0439e+07	128578365	1.54523e+08	1.0808e+08	1.51975e+08	1.02506e+08	1.52939e+08
MP54	0.735	150.058	N-(3-Carboxypropanoyl)methionine	[M+CH3OH+H]+	C9H15NO5S		93.9										3.89055e+08	3.95201e+08	3.47918e+08	3.35491e+08	380323572	3.29239e+08	3.59119e+08	3.16972e+08	2.76076e+08	3.07386e+08	2.52011e+08	2.48701e+08	2.99468e+08	3.02218e+08	3.02598e+08	2.99489e+08	2.9951e+08	2.99486e+08	3.09539e+08	3.09592e+08	3.11895e+08	3.11776e+08	3.12056e+08	3.12981e+08
MP55	0.927	150.058	Racemethionine	[M+H]+	C5H11NO2S	FFEARJCKVFRZRR-UHFFFAOYSA-N	84.4	HMDB0033951	C01733	Organic acids and derivatives	Carboxylic acids and derivatives	Amino acids, peptides, and analogues				#59-51-8	5.02042e+08	4.3532e+08	3.78655e+08	398072706	4.32008e+08	4.21413e+08	4.78295e+08	4.12158e+08	3.62391e+08	3.78627e+08	3.40666e+08	3.24079e+08	379325318	3.78082e+08	3.73642e+08	3.80502e+08	3.75586e+08	3.74471e+08	3.80909e+08	3.89846e+08	3.53058e+08	3.95986e+08	3.97685e+08	3.81518e+08
MP56	1.033	152.056	Guanine	[M+H]+	C5H5N5O	UYTPUPDQBNUYGX-UHFFFAOYAE	92.9	HMDB0000132	C00242	Organoheterocyclic compounds	Imidazopyrimidines	Purines and purine derivatives	Nucleic acids	Bases	Purines	#73-40-5	3.98858e+07	4.04753e+07	3.8206e+07	4.5968e+07	3.10206e+07	3.22054e+07	5.55215e+07	6.12978e+07	4.20402e+07	6.50594e+07	6.16329e+07	4.60218e+07	4.66647e+07	3.8069e+07	4.4027e+07	4.10532e+07	3.91452e+07	3.5193e+07	4.53152e+07	5.48949e+07	4.71561e+07	4.99064e+07	5.20785e+07	5.03178e+07
MP57	3.076	156.038	760CU98B9K	[M+Na]+	C5H5N3O3	BLQMCTXZEMGOJM-UHFFFAOYSA-N	85			Organoheterocyclic compounds	Diazines	Pyrimidines and pyrimidine derivatives					7.96658e+07	7.25912e+07	7.0708e+07	7.54192e+07	7.23442e+07	7.44481e+07	7.10138e+07	7.2031e+07	6.80251e+07	7.06506e+07	7.70136e+07	7.32744e+07	6.1669e+07	6.14434e+07	6.85809e+07	7.05695e+07	7.07941e+07	6.27815e+07	7.83846e+07	9.7584e+07	7.19504e+07	8.57175e+07	8.0526e+07	8.49329e+07
MP58	4.915	158.153	N-Isobutyl-3-methylbutanamide	[M+NH4]+	C9H19NO		92.4										4.73722e+07	4.31444e+07	4.4166e+07	4.79409e+07	4.65652e+07	4.6812e+07	4.84011e+07	4.44985e+07	4.63916e+07	4.29125e+07	4.65104e+07	4.49996e+07	3.43872e+07	3.44469e+07	4.30157e+07	4.06982e+07	3.12382e+07	3.60839e+07	5.20047e+07	6.33425e+07	4.89403e+07	5.89342e+07	5.73332e+07	6.18453e+07
MP59	0.542	161.128	N6-METHYLLYSINE	[M+NH4]+	C7H16N2O2	PQNASZJZHFPQLE-UHFFFAOYSA-N	78.6	HMDB0002038	C02728	Organic acids and derivatives	Carboxylic acids and derivatives	Amino acids, peptides, and analogues				#1188-07-4	3.26221e+07	3.77425e+07	3.15475e+07	3.33068e+07	3.37755e+07	3.27987e+07	5.81066e+07	4.39705e+07	5.39683e+07	4.26086e+07	5.18046e+07	3.93255e+07	3.08577e+07	2.48038e+07	5.38572e+07	4.92496e+07	4.3157e+07	2.97746e+07	3.2799e+07	4.87222e+07	3.95732e+07	7.75961e+07	3.48471e+07	4.32502e+07
MP60	0.816	165.054	LATIFOLICININ C ACID	[M+NH4]+	C9H10O4	JVGVDSSUAVXRDY-QMMMGPOBSA-N	91.1			Phenylpropanoids and polyketides	Phenylpropanoic acids						7.25239e+08	7.40376e+08	7.29185e+08	730604749	7.691e+08	7.36078e+08	8.79331e+08	9.53333e+08	7.26276e+08	8.68921e+08	9.1944e+08	8.47072e+08	3.55665e+08	461825033	5.91992e+08	4.59698e+08	5.99193e+08	2.25197e+08	7.68901e+08	1291086545	1084226022	1438553382	1378521331	1259800035
MP61	0.695	166.072	O6-MeG	[M+H]+	C6H7N5O	BXJHWYVXLGLDMZ-UHFFFAOYSA-N	92.5			Organoheterocyclic compounds	Imidazopyrimidines	Purines and purine derivatives					6.25029e+07	7.22926e+07	5.86843e+07	6.05638e+07	6.78863e+07	5.29659e+07	6.46968e+07	4.42349e+07	9.45032e+07	8.08712e+07	4.59388e+07	8.01664e+07	9.21042e+07	1.49532e+07	5.37711e+07	5.52328e+07	5.72897e+07	5.35755e+07	5.63951e+07	8.99363e+07	8.47586e+07	8.68366e+07	6.00378e+07	1.00329e+08
MP62	3.036	166.086	3-phenyl-DL--alanine	[M+NH4]+	C9H11NO2		77.7										1.43129e+07	1.36608e+07	1.61778e+07	1.69677e+07	1.47157e+07	1.40911e+07	1.62371e+07	1.46654e+07	1.77423e+07	1.83357e+07	1.74269e+07	1.79366e+07	1.34318e+07	1.27134e+07	1.49916e+07	9.21555e+06	1.47184e+07	7.21777e+06	1.59723e+07	2.98466e+07	1.93565e+07	2.09707e+07	1.94793e+07	2.09931e+07
MP63	3.05	170.059	1-Naphthyl isocyanate	[M+H]+	C11H7NO	BDQNKCYCTYYMAA-UHFFFAOYSA-N	91.9	HMDB0243960		Benzenoids	Naphthalenes						6.58622e+06	8.32611e+06	5.57033e+06	5.94182e+06	6.57644e+06	6.21645e+06	2.50976e+07	2.33047e+07	2.25746e+07	1.74555e+07	1.52227e+07	2.73192e+07	6.59583e+06	5.42175e+06	9.49471e+06	7.87129e+06	7.30159e+06	4.70399e+06	1.97364e+07	36016431	1.29978e+07	1.55447e+07	2.32561e+07	2.20647e+07
MP64	5.039	172.169	Decanamide	[M+CH3OH+H]+	C10H21NO	TUTWLYPCGCUWQI-UHFFFAOYSA-N	85.3			Organic acids and derivatives	Carboximidic acids and derivatives	Carboximidic acids					1.67444e+07	1.48641e+07	1.53487e+07	1.53311e+07	1.78816e+07	1.73143e+07	2.0077e+07	1.8152e+07	1.56959e+07	1.72429e+07	1.48591e+07	1.4263e+07	1.18901e+07	1.5233e+07	1.05218e+07	1.0203e+07	9.82242e+06	8.11835e+06	1.27346e+07	3.63954e+07	4.68884e+07	1.28691e+07	7.38741e+06	1.91878e+07
MP65	7.81	176.971	Methylenediphosphonic acid	[M+H]+	CH6O6P2	MBKDYNNUVRNNRF-UHFFFAOYSA-N	75.5	HMDB0254641		Organic acids and derivatives	Organic phosphonic acids and derivatives	Bisphosphonates					8.94751e+07	2.78512e+07	6.818e+07	103228608	7.2805e+07	2.77054e+07	9.54985e+07	9.38547e+07	5.85697e+07	1.03899e+08	8.97506e+07	8.27985e+07	9.81877e+07	1.45888e+07	1.24149e+08	3.94569e+07	2.50956e+07	9.26342e+07	9.25686e+07	3.77779e+07	5.67009e+07	6.597e+07	1.07885e+08	1.73277e+08
MP66	3.028	177.098	gly-phe-phe	[M+H]+	C20H23N3O4	FEUPVVCGQLNXNP-IRXDYDNUSA-N	73.9			Organic acids and derivatives	Carboxylic acids and derivatives	Amino acids, peptides, and analogues					1.56674e+08	1.54889e+08	1.5398e+08	1.55558e+08	1.57148e+08	1.56139e+08	1.5942e+08	1.57763e+08	1.60644e+08	1.6552e+08	1.71853e+08	1.6481e+08	2.89033e+07	0	5.91463e+07	8.44923e+07	4.77259e+07	2.08968e+07	2.35524e+08	2.62213e+08	285224050	480015284	2.09523e+08	2.49652e+08
MP67	1.957	178.086	ATEE	[M+H-H2O]+	C13H17NO4		90.3										2.77091e+08	2.78615e+08	2.74327e+08	2.82382e+08	257368245	2.62842e+08	2.50415e+08	2.38735e+08	2.40993e+08	2.40356e+08	2.37973e+08	2.44835e+08	1.00026e+08	1.45994e+08	1.82165e+08	1.3872e+08	1.90788e+08	6.06812e+07	258308716	4.18935e+08	3.56353e+08	4.63548e+08	4.59435e+08	412594067
MP68	3.19	180.149	4-N-[1-(Dimethylamino)ethyl]benzene-1,4-diamine	[M+H]+	C10H17N3	QSTATYQRQGXOEV-UHFFFAOYSA-N	85.5	HMDB0260286		Organic nitrogen compounds	Organonitrogen compounds	Amines					2.19974e+06	1.92095e+06	1.18297e+06	2.34762e+06	275727	1.28216e+06	6.22598e+06	1.09299e+07	8.84816e+06	1.45408e+07	8.40143e+06	1.39955e+07	2.56734e+06	6.23065e+06	605038	1.28677e+07	1.68687e+07	3.1043e+07	0	0	3.78584e+06	0	0	0
MP69	4.132	183.077	Triethyl phosphate	[M+H]+	C6H15O4P	DQWPFSLDHJDLRL-UHFFFAOYSA-N	85.6	HMDB0259191		Organic acids and derivatives	Organic phosphoric acids and derivatives	Phosphate esters					9.07814e+06	4.61715e+06	3.24618e+06	3.16939e+06	5.10154e+06	4.07433e+06	5.90502e+06	5.04954e+06	4.8576e+06	1.09867e+07	4.21556e+06	3.69529e+06	2.12475e+06	3.18296e+06	3.66943e+06	9.62635e+06	3.20874e+06	4.87669e+06	6.96197e+06	5.08583e+06	7.35545e+06	5.86637e+06	6.26486e+06	5.7549e+06
MP70	0.614	184.073	(2R)-2-[(Methylcarbamoyl)oxy]-3-(octyloxy)propyl 2-(trimethylammonio)ethyl phosphate	[M+Na]+	C18H39N2O7P		94.7										10228272954	10877751010	11288258569	10601782606	9199187137	10350940721	10351631172	10777581407	9903545757	8163245708	8652466053	8703688039	8858415921	8310205148	9014695273	7495376948	9893481515	8457355897	11588639286	13236379362	8671776927	12225777393	13072114507	12102778013
MP71	3.535	184.096	omeprazole n-oxide	[M+H-H2O]+	C17H19N3O4S	QZVDQETYNOBUPJ-UHFFFAOYSA-N	84.3			Organoheterocyclic compounds	Benzimidazoles	Sulfinylbenzimidazoles					3.28939e+07	1.42721e+07	2.02475e+07	1.19269e+07	3.82977e+07	1.55926e+07	3.2252e+07	2.19336e+07	1.22238e+07	9.39507e+06	1.08544e+07	8.89958e+06	0	0	0	0	0	0	2.06484e+07	3.85462e+07	4.5844e+07	7.3107e+07	3.67124e+07	4.10048e+07
MP72	1.237	184.12	2-Hydroxysimazine	[2M+NH4]2+	C7H13N5O	YQIXRXMOJFQVBV-UHFFFAOYSA-N	82.3			Organoheterocyclic compounds	Triazines	Aminotriazines					5.46394e+06	2.84868e+06	1.1039e+07	644595	322805	436048	8.49629e+06	4.33694e+06	4.9795e+06	1.14748e+06	5.67761e+06	1.67302e+06	1.295e+06	867152	1.05267e+06	1.98021e+06	1.50917e+06	3.4093e+06	5.25267e+06	0	5.89315e+06	1.00517e+07	6.29545e+06	9.10262e+06
MP73	4.81	186.98	2-Chloro-N-(5-chloro-2-pyridinyl)acetamide	[2M+H]+	C7H6Cl2N2O	FWIPEIVJWOOWGO-UHFFFAOYSA-N	76.1										4.99438e+07	4.37314e+07	4.36942e+07	4.06057e+07	4.78389e+07	4.09906e+07	1.69472e+07	3.8628e+07	3.85987e+07	3.9565e+07	2.13464e+07	4.13694e+07	4.4729e+07	3.18306e+07	3.33535e+07	1.9043e+07	8.27475e+07	3.10515e+07	3.17136e+07	3.17031e+07	4.22e+07	4.07302e+07	2.70811e+07	5.72383e+07
MP74	1.067	188.066	methyl isoquinoline-3-carboxylate	[M+CH3OH+H]+	C11H9NO2	ZBCGBIZQNMVMPC-UHFFFAOYSA-N	75.6										8.6864e+06	5.95457e+06	7.02352e+06	8.3137e+06	4.37521e+06	4.40124e+06	1.89201e+07	4.81974e+07	2.26885e+07	4.60461e+07	2.64351e+07	1.64624e+07	1.97634e+07	2.03258e+07	1.64331e+07	1.73818e+07	3.95077e+07	1.83669e+07	5.40584e+06	1.12425e+07	1.12623e+07	2.05669e+07	1.67639e+07	1.09131e+07
MP75	2.222	188.091	4-Hydroxy-1-propionylproline	[M+H]+	C8H13NO4		86.1										2.91853e+07	2.36958e+07	2.32961e+07	2.16705e+07	2.69457e+07	2.58319e+07	2.48549e+07	2.06111e+07	3.10764e+07	2.10019e+07	1.59669e+07	4.39188e+07	4.76682e+07	7.46578e+07	3.97336e+07	3.56912e+07	4.4661e+07	4.22824e+07	323678	3.65096e+06	816653	3.96524e+06	9.89539e+06	1.01466e+07
MP76	1.455	188.127	1-Hydroxy-2,2,5,5-tetramethylpyrrolidine-3-carboxylic acid	[M+H]+	C9H17NO3	CLKPVQZFNYXFCY-UHFFFAOYSA-N	75	HMDB0243895		Organoheterocyclic compounds	Pyrrolidines	Pyrrolidine carboxylic acids and derivatives					5.86922e+06	5.96622e+06	5.89118e+06	7.06481e+06	5.68313e+06	6.09235e+06	7.50992e+06	1.56455e+07	1.00524e+07	1.22081e+07	1.24925e+07	1.13849e+07	5.60652e+06	6.65658e+06	1.071e+07	5.06535e+06	1.38021e+07	4.58725e+06	1.57146e+07	6.07202e+06	1.28574e+07	7.56247e+06	6.20782e+06	1.29152e+07
MP77	3.867	188.164	3-Aminodecanoic acid	[M+H]+	C10H21NO2	SSKFRIVYCVHCQK-UHFFFAOYSA-N	90.6			Organic acids and derivatives	Carboxylic acids and derivatives	Amino acids, peptides, and analogues					3.75403e+07	4.23261e+07	4.82498e+07	2.97917e+07	4.40996e+07	2.362e+07	1.74135e+07	1.37535e+07	3.73785e+07	2.65754e+07	17042417	7.37081e+07	1.66109e+07	1.52384e+07	1.47252e+07	2.17999e+07	3.39669e+07	3.09425e+07	2.93261e+07	6.55464e+07	5.39414e+07	3.76954e+07	3.62473e+07	4.1219e+07
MP78	0.547	188.175	N8-Acetylspermidine	[M+H]+	C9H21N3O	FONIWJIDLJEJTL-UHFFFAOYSA-N	86.1	HMDB0002189	C01029	Organic acids and derivatives	Carboximidic acids and derivatives	Carboximidic acids				#13431-24-8	2.08464e+08	199482578	1.73316e+08	1.4054e+08	1.10929e+08	1.42187e+08	8.79994e+06	4.43962e+07	3.91828e+07	1.71484e+07	4.43679e+07	5.66892e+07	1.14529e+08	8.86535e+07	8.33626e+07	1.96123e+08	1.90779e+08	1.61279e+08	4.82272e+07	4.75561e+07	4.94785e+07	4.85834e+07	48029583	4.79966e+07
MP79	1.036	189.123	Ala-Val	[M+H]+	C8H16N2O3	LIWMQSWFLXEGMA-PHDIDXHHSA-N	85.7	HMDB0028700		Organic acids and derivatives	Carboxylic acids and derivatives	Amino acids, peptides, and analogues				#3303-45-5	9.39261e+06	6.19229e+06	8.03895e+06	8.71899e+06	4.42109e+06	7.9016e+06	1.11488e+07	2.54271e+07	2.21222e+07	1.30575e+07	2.90848e+07	1.34524e+07	3.30955e+07	1.02829e+07	2.19747e+07	2.02666e+07	1.33674e+07	1.07453e+07	1.74939e+06	7.29721e+06	1.80351e+07	7.36597e+06	3.6792e+06	1.22089e+07
MP80	0.563	189.159	N6,N6,N6-Trimethyl-L-lysine	[M+ACN+H]+	C9H21N2O2	MXNRLFUSFKVQSK-QMMMGPOBSA-O	95.4	HMDB0001325	C03793	Organic acids and derivatives	Carboxylic acids and derivatives	Amino acids, peptides, and analogues				#19253-88-4	6.11655e+08	6.49795e+08	6.18307e+08	658144090	6.93741e+08	7.07351e+08	7.06395e+08	8.37482e+08	739517568	7.93398e+08	8.19782e+08	8.64208e+08	2.65467e+08	6.72611e+08	8.91926e+08	6.0868e+08	4.41903e+08	4.21396e+08	6.04793e+08	1355629227	7.04415e+08	1267342287	1031319765	7.10087e+08
MP81	1.226	190.107	(1S,7R)-Octahydro-1,6,7,8-indolizinetetrol	[M+NH4]+	C8H15NO4		77.3										2.33306e+08	2.34751e+08	2.46117e+08	2.46817e+08	2.41725e+08	242201762	223560603	227760559	2.31482e+08	2.25317e+08	2.36024e+08	2.35815e+08	6.3542e+08	4.84286e+08	5.1614e+08	1112550798	4.00214e+08	2.49179e+08	0	0	0	0	0	0
MP82	3.158	190.133	N-Butyl-1H-benzimidazol-2-amine	[M+NH4]2+	C11H15N3	OKKUCNXCFWODOE-UHFFFAOYSA-N	91.4										4.88139e+07	6.01395e+07	5.79765e+07	1.21462e+08	7.08615e+07	5.0267e+07	3.39634e+07	3.60665e+07	9.69246e+07	5.51971e+07	2.71379e+08	6.33027e+07	1.09916e+08	181763637	1.88377e+08	1.41057e+08	1.62366e+08	1.62347e+08	1.29803e+07	0	0	2.61162e+06	8.97786e+06	1.78736e+07
MP83	3.705	192.065	3-Acetamidophenoxyacetic acid	[2M+Na]+	C10H11NO4	ANQDHBLMWSDQBV-UHFFFAOYSA-N	87			Benzenoids	Benzene and substituted derivatives	Phenoxyacetic acid derivatives					5.33504e+08	5.44964e+08	5.56586e+08	5.6247e+08	5.42417e+08	6.10323e+08	4.99907e+08	492179884	4.96529e+08	4.99154e+08	5.02222e+08	5.00646e+08	3.19082e+08	2.59198e+08	485038717	5.72959e+08	3.54288e+08	2.56099e+08	7.39566e+08	8.27306e+08	5.7381e+08	8.14821e+08	517952128	8.51187e+08
MP84	5.122	194.08	acetoxyacetanilide	[M+NH4]+	C10H11NO3	VTOOAIHVOXXCFP-UHFFFAOYSA-N	86.9			Benzenoids	Benzene and substituted derivatives	Anilides					4.73739e+07	4.82984e+07	5.1031e+07	5.09143e+07	4.6127e+07	7.24251e+07	3.87931e+07	3.85433e+07	3.95608e+07	3.94741e+07	3.74889e+07	3.93725e+07	3.14476e+07	2.72523e+07	4.74068e+07	4.36516e+07	2.8941e+07	2.96512e+07	6.24628e+07	9.63665e+07	3.36391e+07	8.25429e+07	3.58159e+07	4.82704e+07
MP85	3.209	194.081	N1-(2,3-dihydro-1,4-benzodioxin-6-yl)acetamide	[M+NH4]+	C10H11NO3	WGRBXYNOOMXHSY-UHFFFAOYSA-N	88.1										3.83845e+07	4.18857e+07	4.12977e+07	6.80806e+07	4.50802e+07	9.76861e+07	3.64519e+07	2.5391e+07	3.3372e+07	2.97183e+07	3.25285e+07	3.89214e+07	2.83049e+07	2.3781e+07	4.06581e+07	47368530	2.90253e+07	1.60995e+07	6.77763e+07	6.7472e+07	5.54365e+07	4.05123e+07	4.65575e+07	5.55639e+07
MP86	3.014	194.081	Isoprenaline	[M+ACN+H]+	C11H17NO3	JWZZKOKVBUJMES-UHFFFAOYSA-N	87.3	HMDB0015197	C07056	Benzenoids	Phenols	Benzenediols				#7683-59-2	3.9853e+07	4.23391e+07	3.9125e+07	4.37054e+07	3.95033e+07	4.08253e+07	4.46526e+07	3.91608e+07	4.35961e+07	4.21197e+07	4.31966e+07	4.61905e+07	4.65645e+07	164469980	100298758	2.2237e+07	1.75829e+08	7.33969e+07	0	0	0	0	4.87147e+06	0
MP87	3.242	195.149	N-(1-Adamantyl)urea	[M+H]+	C11H18N2O	QYYHPAUOLCHORH-UHFFFAOYSA-N	81.2	HMDB0244534		Organic acids and derivatives	Organic carbonic acids and derivatives	Ureas					2.50593e+07	2.39828e+07	2.36495e+07	2.19676e+07	1.98584e+07	2.43009e+07	2.2838e+07	3.55901e+07	2.17307e+07	2.07145e+07	2.36993e+07	1.76842e+07	4.38082e+07	5.14884e+07	4.08786e+07	7.41072e+07	6.24224e+07	6.04152e+07	0	0	0	0	0	0
MP88	2.123	196.082	ethametsulfuron-methyl [ANSI]	[M+H]+	C15H18N6O6S		81.4										1.53936e+07	2.19713e+07	1.32459e+07	1.25538e+07	1.64983e+07	1.37131e+07	2.74552e+07	2.01166e+07	4.82369e+07	4.01433e+07	2.86451e+07	4.3649e+07	3.68849e+07	9.80298e+06	2.52586e+07	2.15164e+07	2.24897e+07	1.22814e+07	1.51804e+07	5.17166e+07	2.11426e+07	4.59125e+07	1.71796e+07	2.5392e+07
MP89	2.736	196.096	Metyrosine	[M+H-H2O]+	C10H13NO3	NHTGHBARYWONDQ-JTQLQIEISA-N	86.5	HMDB0014903	C07921	Phenylpropanoids and polyketides	Phenylpropanoic acids					#672-87-7	1.6077e+07	1.60797e+07	2.31544e+07	2.73776e+07	2.20618e+07	2.80767e+07	1.24995e+07	1.07539e+07	2.63064e+07	1.70285e+07	1.25294e+07	1.10544e+07	1.38986e+07	8.93141e+06	1.43012e+07	2.33056e+07	2.03471e+07	3.61127e+07	8.27227e+06	2.88587e+07	1.58468e+07	1.97454e+07	1.58577e+07	2.12886e+07
MP90	1.797	198.075	3-(Ethoxycarbonyl)-4-methyl-1H-pyrrole-2-carboxylic acid	[M+CH3OH+H]+	C9H11NO4	UXOVHGGSUNHYIS-UHFFFAOYSA-N	76.8			Organoheterocyclic compounds	Pyrroles	Pyrrole carboxylic acids and derivatives					0	527569	0	0	0	0	5.7382e+06	1.05019e+07	1.38087e+07	1.54373e+07	2.3324e+07	1.52726e+07	2.11153e+06	1.87012e+06	1.95463e+06	1.90056e+06	3.12274e+06	3.19262e+06	1.9628e+07	5.07696e+06	3.48033e+06	2.35018e+06	2.83842e+06	2.72758e+07
MP91	4.077	198.185	N-Octyl-2-pyrrolidone	[M+NH4]+	C12H23NO	WPPOGHDFAVQKLN-UHFFFAOYSA-N	91.1			Organoheterocyclic compounds	Pyrrolidines	N-alkylpyrrolidines					1.44524e+07	1.48586e+07	1.43802e+07	1.32291e+07	1.45989e+07	1.42341e+07	3.17255e+07	1.65196e+07	2.31208e+07	2.98533e+07	2.24593e+07	3.79382e+07	3.19493e+07	9.597e+07	4.11804e+07	2.32419e+07	5.09896e+07	4.78597e+07	0	0	0	0	0	0
MP92	5.495	199.168	.gamma. Dodecalactone	[M+H]+	C12H22O2	WGPCZPLRVAWXPW-UHFFFAOYNA-N	75.2										818665	2.77133e+07	1.26992e+06	1.46833e+08	843269	780599	646315	717416	695355	1.22357e+06	1.11644e+06	770560	1.36591e+07	1.57964e+07	1.8766e+07	1.2052e+07	3.21341e+07	1.73902e+07	3.56687e+06	2.36209e+07	8.67304e+06	7.96137e+06	5.4084e+06	4.10268e+06
MP93	3.076	202.043	fudosteine	[M+ACN+H]+	C6H13NO3S	KINWYTAUPKOPCQ-UHFFFAOYSA-N	78.2	HMDB0252511		Organic acids and derivatives	Carboxylic acids and derivatives	Amino acids, peptides, and analogues					1738980925	1707110814	1721938685	1748889249	1647117194	1723804891	1565874130	1652682582	1611212400	1618488964	1654191882	1715719577	1448476865	1390517513	1554478577	1577902695	1567960455	1529241004	1850574661	2223930884	1683116733	1984904225	1827375144	1947790525
MP94	1.356	202.143	2-Acetamidooctanoic acid	[M+H]+	C10H19NO3	JJGNMSOJTSABGA-UHFFFAOYSA-N	81.1			Organic acids and derivatives	Carboxylic acids and derivatives	Amino acids, peptides, and analogues					1.71397e+07	2.51837e+07	2.21281e+07	8.85708e+06	2.75433e+07	9.55041e+06	2.89306e+07	1.91486e+07	2.54463e+07	4.25965e+07	18348221	2.81866e+07	1.92335e+07	2.47493e+07	1.81836e+07	1.0036e+07	1.94993e+07	1.59844e+07	2.05385e+07	3.27538e+07	3.06299e+07	3.62742e+07	1.08345e+07	3.38771e+07
MP95	0.783	202.179	1-(2-Hydroxyethyl)-2,2,6,6-tetramethyl-4-piperidinol	[M+H]+	C11H23NO2	STEYNUVPFMIUOY-UHFFFAOYSA-N	90.2			Organoheterocyclic compounds	Piperidines						2.17932e+08	188787118	2.36939e+08	2.33746e+08	1.99329e+08	233847705	2.44468e+08	2.32451e+08	2.30328e+08	2.16814e+08	2.39211e+08	2.25073e+08	1.30661e+08	3.86672e+08	1.13045e+08	1.43971e+08	9.86529e+07	3.78512e+08	2.35428e+08	1.56881e+08	2.34969e+08	2.19742e+08	2.12256e+08	4.71654e+08
MP96	4.292	202.216	N,N-Dimethyldecylamine N-oxide	[M+H]+	C12H27NO	ZRKZFNZPJKEWPC-UHFFFAOYSA-N	91.2			Organic nitrogen compounds	Organonitrogen compounds	Aminoxides					5.42636e+06	6.28388e+06	6.44466e+06	4.88868e+06	7.85153e+06	6.85436e+06	1.04674e+07	7.62637e+06	7.01665e+06	8.0371e+06	1.13947e+07	7.90121e+06	6.67093e+06	4.24075e+06	4.11239e+06	5.32209e+06	5.51663e+06	6.32426e+06	1.14843e+07	7.58446e+06	8.70536e+06	7.3624e+06	1.2523e+07	1.14413e+07
MP97	1.249	203.138	Alanyl-Leucine	[M+H]+	C9H18N2O3	RDIKFPRVLJLMER-BQBZGAKWSA-N	86.2	HMDB0028691		Organic acids and derivatives	Carboxylic acids and derivatives	Amino acids, peptides, and analogues				#3303-34-2	1.3499e+07	1.56533e+07	1.37691e+07	1.9555e+07	3.89526e+06	1.43721e+07	1.88783e+07	2.88143e+07	4.05162e+07	1.03747e+07	3.21203e+07	2.38831e+07	5.97324e+07	2.69254e+07	4.72969e+07	4.13774e+07	2.13744e+07	9.64011e+06	0	3.5971e+06	1.09053e+07	5.70349e+06	0	1.0703e+07
MP98	1.146	203.138	L-Isoleucyl-L-alanine	[M+CH3OH+H]+	C9H18N2O3	RCFDOSNHHZGBOY-UHFFFAOYSA-N	93.2	HMDB0028900		Organic acids and derivatives	Carboxylic acids and derivatives	Amino acids, peptides, and analogues					8.51879e+06	8.83395e+06	1.04155e+07	1.1657e+07	4.55605e+06	1.12262e+07	1.51703e+07	2.4169e+07	2.33695e+07	1.05782e+07	2.57879e+07	1.57201e+07	1.14277e+07	5.4992e+06	9.86122e+06	1.07184e+07	8.02147e+06	7.65671e+06	4.7262e+06	1.42525e+07	3.66035e+07	1.72426e+07	2.36434e+07	2.17479e+07
MP99	6.017	205.085	4-(Butoxycarbonyl)benzoic acid	[M+NH4]+	C12H14O4	QLUQHFODHZKSDT-UHFFFAOYSA-N	86			Benzenoids	Benzene and substituted derivatives	Benzoic acids and derivatives					1.62755e+08	1.51293e+08	1.61504e+08	1.53484e+08	1.44954e+08	1.49136e+08	1.3311e+08	1.44373e+08	136874933	1.36956e+08	1.3589e+08	138145107	1.31591e+08	1.22853e+08	1.4125e+08	1.40247e+08	1.45863e+08	1.13025e+08	1.4938e+08	2.08391e+08	1.57367e+08	175866881	1.41058e+08	1.80778e+08
MP100	1.765	206.128	Rivastigmine	[M+NH4]+	C14H22N2O2	XSVMFMHYUFZWBK-NSHDSACASA-N	88.9	HMDB0015124	C11766	Benzenoids	Benzene and substituted derivatives	Phenoxy compounds				#123441-03-2	5.63818e+07	7.91687e+07	8.10449e+07	5.75722e+07	4.22169e+07	5.77503e+07	3.9537e+06	0	0	2.29036e+06	0	2.20479e+06	3.75592e+07	2.23463e+07	2.25651e+07	4.69946e+07	4.64533e+07	7.53359e+07	1.54563e+07	1.77135e+07	1.5498e+07	1.52924e+07	1.5195e+07	1.51929e+07
MP101	3.89	208.096	4-Acetylphenylalanine	[M+NH4]+	C11H13NO3		92.9										6.24434e+07	5.26034e+07	2.71039e+07	3.52191e+07	4.62322e+07	4.38914e+07	1.63574e+08	9.41271e+07	2.23813e+07	1.22522e+07	1.46788e+07	8.38455e+06	818461	159928	7.32348e+06	1.81048e+07	1.13324e+07	2.82704e+07	6.46283e+07	5.22211e+07	6.84547e+07	9.49055e+07	6.12547e+07	1.69944e+08
MP102	1.735	209.091	L-Kynurenine	[2M+Na]+	C10H12N2O3	YGPSJZOEDVAXAB-UHFFFAOYSA-N	81.3	HMDB0000684	C00328	Organic oxygen compounds	Organooxygen compounds	Carbonyl compounds				#2922-83-0	1051688633	1036117112	1067510650	1124830645	1063210328	1084125971	1584827088	1031461388	1361218694	1201402954	1037314980	1144569665	1535105442	1136916236	8.25911e+08	1311396476	1077497853	8.83947e+08	1385480614	1035006748	1428979645	1233585608	1548902244	9.93297e+08
MP103	4.578	209.116	2-(3,5-Dimethylphenoxy)butanoic acid	[M+ACN+H]+	C12H16O3	CEMWDKOEAHBYQZ-UHFFFAOYSA-N	80.2			Benzenoids	Benzene and substituted derivatives	Phenoxyacetic acid derivatives					1.15863e+07	1.40919e+07	1.60971e+07	1.05842e+07	9.2059e+06	1.00074e+07	1.05477e+07	5.9809e+06	8.44872e+06	7.81077e+06	4.38166e+06	9.69725e+06	1.17161e+07	3.63085e+06	7.15091e+06	1.13588e+07	9.89978e+06	8.62062e+06	7.31796e+06	1.27477e+07	1.34782e+07	8.92754e+06	1.42915e+07	9.49737e+06
MP104	4.066	209.116	4-Oxododecanedioic acid	[M+H-H2O]+	C12H20O5	HHXMOTDTSDYYEI-UHFFFAOYSA-N	71.5			Organic acids and derivatives	Keto acids and derivatives	Medium-chain keto acids and derivatives					6.19787e+06	5.25938e+06	6.11772e+06	4.4586e+06	4.87871e+06	4.68526e+06	5.84749e+06	7.4137e+06	7.58448e+06	8.14482e+06	7.11896e+06	3.82272e+07	2.9452e+07	1.99807e+06	1.21647e+07	1.87575e+07	2.05433e+06	1.09279e+07	7.5687e+06	4.87771e+06	3.29294e+06	4.37835e+06	3.20346e+06	3.65757e+06
MP105	4.393	209.153	5-(6-hydroxy-6-methyloctyl)-2,5-dihydrofuran-2-one	[M+CH3OH+H]+	C13H22O3		77.2										3.39018e+06	2.03323e+06	2.24103e+06	4.07063e+06	3.73982e+06	338173	238504	4.07343e+06	8.37312e+06	6.77119e+06	5.83643e+06	4.74489e+06	3.58761e+06	6.19527e+06	3.26474e+06	4.89414e+06	5.65636e+06	7.0945e+06	385642	9.29332e+06	2.01397e+06	1.84902e+06	639399	554681
MP106	1.331	210.075	porphobilinogen	[M+H-H2O]+	C10H14N2O4	QSHWIQZFGQKFMA-UHFFFAOYSA-N	79.6	HMDB0000245	C00931	Organic nitrogen compounds	Organonitrogen compounds	Amines				#487-90-1	5.18496e+07	5.26435e+07	5.22408e+07	7.08692e+07	6.3467e+07	8.85516e+07	1.10151e+07	0	0	8.10383e+06	1.65345e+07	0	1.59582e+06	4.71747e+06	2.62401e+06	3.0277e+06	5.15167e+06	1.65384e+06	1.8468e+06	4.99732e+06	3.48204e+08	5.80844e+06	2.15218e+06	4.84249e+06
MP107	4.272	211.132	5-[(1E)-3-hydroxy-3-methylbut-1-en-1-yl]-2-methylcyclohex-5-ene-1,2,4-triol	[M+H]+	C12H20O4		72.4										4.05947e+06	5.31778e+06	4.03652e+06	3.01053e+06	5.21154e+06	5.37567e+06	5.18126e+06	5.99043e+06	3.53697e+06	8.81063e+06	1.97587e+07	3.97648e+06	1.18843e+07	4.19317e+06	6.93305e+06	2.80838e+07	1.05752e+07	1.50036e+07	0	0	0	459966	0	317230
MP108	0.96	212.091	N-Acetylvanilalanine	[2M+Na]+	C12H15NO5	UKDKTHYZLXZOSS-VIFPVBQESA-N	81.4	HMDB0011716		Organic acids and derivatives	Carboxylic acids and derivatives	Amino acids, peptides, and analogues					1.75791e+07	9.2597e+06	1.18226e+07	6.60374e+06	8.38549e+06	1.49918e+07	3.49515e+07	1.75881e+06	4.92886e+06	3.26838e+07	2.55498e+06	1.58487e+07	0	0	2.01488e+06	1.49502e+06	1.26031e+06	195545	5.02762e+07	6.39518e+06	3.82332e+07	1.33539e+07	4.09471e+07	7.62913e+06
MP109	1.095	212.127	Methoxamine	[M+CH3OH+H]+	C11H17NO3	WJAJPNHVVFWKKL-HQJQHLMTSA-N	70	HMDB0014861	C07513	Benzenoids	Benzene and substituted derivatives	Methoxybenzenes				#390-28-3	8.98483e+06	4.39415e+07	1.93348e+07	2.96543e+07	2.07667e+07	2.49382e+07	2.69306e+06	5.12986e+06	3.42554e+07	1.14735e+07	1.348e+07	1.9891e+07	1.54523e+07	4.93878e+07	4.44547e+07	1.25893e+07	4.88638e+07	2.89711e+07	2.81779e+06	8.07187e+06	9.28916e+06	5.70589e+06	4.26744e+06	5.52103e+06
MP110	0.946	213.123	Pro-Pro	[M+ACN+H]+	C10H16N2O3	RWCOTTLHDJWHRS-YUMQZZPRSA-N	96.4	HMDB0011180		Organic acids and derivatives	Carboxylic acids and derivatives	Amino acids, peptides, and analogues				#20488-28-2	9.31939e+07	5.43998e+07	4.31706e+07	5.08217e+07	5.69778e+07	5.46206e+07	6.64749e+07	6.44203e+08	5.45315e+07	1.8862e+08	5.90605e+08	4.37059e+07	7.43383e+07	7.4291e+07	8.37779e+07	1.0383e+08	8.98005e+07	8.58896e+07	2.27053e+08	2.53317e+08	2.20229e+08	1.98592e+08	2.27756e+08	203088653
MP111	4.91	214.089	N-Butylbenzenesulfonamide	[M+NH4]+	C10H15NO2S	IPRJXAGUEGOFGG-UHFFFAOYSA-N	78.7			Benzenoids	Benzene and substituted derivatives	Benzenesulfonamides					9.88037e+06	1.09102e+07	1.02868e+07	9.57019e+06	9.38684e+06	8.80953e+06	1.0053e+07	9.78426e+06	1.07599e+07	1.04602e+07	1.11655e+07	1.09349e+07	8.44858e+06	7.80164e+06	8.38478e+06	9.43395e+06	8.90405e+06	9.20614e+06	1.06151e+07	1.43708e+07	1.10894e+07	1.22549e+07	1.14672e+07	1.13033e+07
MP112	1.427	214.118	Glycylglycyl-L-valine	[M+CH3OH+H]+	C9H17N3O4	OLPPXYMMIARYAL-MRVPVSSYSA-N	82.7			Organic acids and derivatives	Carboxylic acids and derivatives	Amino acids, peptides, and analogues					1.20679e+07	2.15992e+07	1.24803e+07	8.13703e+07	1.79238e+07	2.07341e+07	6.44932e+06	1.10944e+07	1.32265e+07	1.49657e+07	1.37916e+07	6.50803e+06	5.5423e+06	8.09185e+06	1.96998e+07	0	2.37465e+06	0	3.04029e+07	6.12062e+07	4.99907e+06	1.72098e+07	4.17675e+07	4.3676e+07
MP113	1.35	215.138	Valylproline	[M+H]+	C10H18N2O3	GIAZPLMMQOERPN-UHFFFAOYSA-N	85.7	HMDB0029135		Organic acids and derivatives	Carboxylic acids and derivatives	Amino acids, peptides, and analogues				#20488-27-1	2.74505e+07	2.40698e+07	2.16174e+07	2.58214e+07	2.30355e+07	2.4564e+07	2.84968e+07	6.73157e+07	2.8651e+07	3.39214e+07	5.34656e+07	2.24657e+07	3.2897e+07	2.00591e+07	2.2843e+07	2.60508e+07	3.1552e+07	1.82289e+07	2.14882e+07	4.24392e+07	6.69564e+07	4.01644e+07	3.14087e+07	3.56697e+07
MP114	2.827	216.159	hexaminolevulinate	[M+H]+	C11H21NO3	RYQOILLJDKPETL-UHFFFAOYSA-N	80.4	HMDB0253144		Organic acids and derivatives	Carboxylic acids and derivatives	Amino acids, peptides, and analogues					3.69301e+06	4.76862e+06	3.70486e+06	0	3.32628e+06	0	7.97991e+06	2.71903e+06	4.91338e+06	8.59832e+06	1.93905e+06	1.52985e+07	1.10797e+07	96216.8	104548	724088	3.10879e+07	9.91178e+06	62788.9	41235.2	11947.4	39609.2	15374.6	44828.5
MP115	4.293	216.195	CUDA	[M+NH4]+	C19H36N2O3	HPTJABJPZMULFH-UHFFFAOYSA-N	70.1			Lipids and lipid-like molecules	Fatty Acyls	Fatty acids and conjugates					8.68298e+06	4.93728e+06	4.84699e+06	6.63039e+06	5.51677e+06	4.23264e+06	6.60573e+06	1.20546e+07	6.08185e+06	5.92681e+06	4.91697e+06	6.52263e+06	4.52591e+06	1.14714e+06	6.17349e+06	0	1.6194e+07	2.64494e+06	5.79108e+06	8.59531e+06	9.34236e+06	5.47436e+06	1.32371e+07	6.47764e+06
MP116	1.788	219.133	D-Seryl-L-leucine	[M+H-H2O]+	C9H18N2O4		85.7										4.68311e+07	3.94142e+07	4.15768e+07	4.02844e+07	3.53398e+07	4.10139e+07	4.93178e+07	8.20596e+07	7.05665e+07	5.01193e+07	7.46959e+07	5.53729e+07	1.4403e+08	1.18648e+08	1.26015e+08	8.93338e+07	8.42746e+07	4.28676e+07	0	2.96721e+06	2.13503e+07	3.09032e+06	0	1.42649e+07
MP117	0.59	222.987	3-Bromo-4-quinolinamine	[M+ACN+H]+	C9H7BrN2		78.2										5.78551e+07	5.20795e+07	5.59212e+07	5.1391e+07	6.79131e+07	5.99567e+07	40738333	3.78875e+07	3.95434e+07	5.60683e+07	5.05317e+07	4.48884e+07	4.17246e+07	4.63572e+07	4.75181e+07	5.97606e+07	5.21659e+07	4.81882e+07	4.57337e+07	6.94745e+07	5.62404e+07	6.07831e+07	4.14756e+07	4.97315e+07
MP118	4.752	223.096	Monoisobutyl phthalic acid	[M+H]+	C12H14O4	RZJSUWQGFCHNFS-UHFFFAOYSA-N	87.6	HMDB0002056		Benzenoids	Benzene and substituted derivatives	Benzoic acids and derivatives				#30833-53-5	2.49996e+07	2.63086e+07	2.58373e+07	2.56376e+07	2.62959e+07	2.53684e+07	2.51269e+07	2.48052e+07	2.56532e+07	2.54155e+07	2.45449e+07	2.69553e+07	1.70844e+07	1.43737e+07	2.15968e+07	2.2201e+07	1.87791e+07	1.91096e+07	3.08593e+07	3.83038e+07	3.10318e+07	3.331e+07	3.09703e+07	3.74782e+07
MP119	3.027	223.107	1-(Dimethylcarbamoyl)-3-piperidinecarboxylic acid	[M+H]+	C9H16N2O3		79.1										1.64763e+07	1.22701e+07	1.00504e+07	7.98956e+06	1.1072e+07	9.68284e+06	3.66379e+07	2.61846e+07	1.64881e+07	2.99637e+07	2.97655e+07	1.18167e+07	4.10671e+07	7.20645e+06	1.68272e+07	1.42343e+07	2.05239e+07	1.17669e+07	4.85985e+06	1.71997e+07	2.26457e+07	2.50201e+07	2.29012e+07	1.30923e+07
MP120	0.614	224.026	1-(3-Chloro-4-fluorophenyl)-1H-pyrrole-2-carbaldehyde	[M+H]+	C11H7ClFNO		87.7										1.66567e+08	1.77042e+08	183758382	1.74923e+08	1.65669e+08	1.72503e+08	1.72223e+08	156758971	1.67054e+08	7.82345e+07	1.47167e+08	1.60335e+08	1.18291e+08	1.21149e+08	1.3727e+08	1.30445e+08	1.5971e+08	1.27098e+08	1.8772e+08	2.14444e+08	1.26559e+08	2.13399e+08	2.22576e+08	2.26196e+08
MP121	2.184	224.091	L-Aspartic acid -benzyl ester	[M+NH4]+	C11H13NO4	NJSRYBIBUXBNSW-UHFFFAOYSA-N	83.5										5.04648e+07	4.92811e+07	5.33889e+07	6.22018e+07	5.74879e+07	6.51881e+07	3.82995e+07	3.61653e+07	3.87284e+07	3.72291e+07	3.6206e+07	3.92185e+07	1.40043e+07	3.88454e+06	1.36457e+07	141128452	6.1945e+07	7.89997e+07	0	1.05657e+08	9.45555e+07	4.34478e+07	2.09558e+07	0
MP122	3.323	224.091	Salsolinol-1-carboxylic acid	[M+H]+	C11H13NO4	XHGLVMDBZZZXDP-UHFFFAOYSA-N	79.4	HMDB0243842		Organoheterocyclic compounds	Tetrahydroisoquinolines						2.30156e+07	1.77462e+07	2.34356e+07	3.04292e+07	2.56721e+07	2.54136e+07	1.79237e+07	3.59891e+07	2.1075e+08	2.32118e+07	2.12257e+07	2.04098e+07	6.68759e+07	1.43922e+08	1.08605e+08	1.63996e+07	159411859	4.8402e+07	0	0	0	0	0	0
MP123	3.487	224.091	4-(benzoylamino)-3-hydroxybutanoic acid	[M+H]+	C11H13NO4	SHNANTBQDCWKCB-UHFFFAOYSA-N	77.7										7.85019e+07	7.0148e+07	7.27412e+07	7.30208e+07	7.68187e+07	7.7e+07	1.00811e+08	8.61313e+07	8.56552e+07	7.44417e+07	6.78527e+07	7.86333e+07	1.95373e+08	6.91928e+07	1.92113e+08	2.77085e+08	2.36377e+08	1.17352e+08	0	0	0	0	0	0
MP124	0.905	224.127	4-Hydroxybenzoylcholine	[M]+	C12H18NO3	BAPAICNRGIBFJT-UHFFFAOYSA-O	92.8	HMDB0029559		Benzenoids	Benzene and substituted derivatives	Benzoic acids and derivatives				#5094-31-5	8.15675e+07	8.06269e+07	8.28943e+07	8.82374e+07	7.89015e+07	7.26637e+07	8.66064e+07	8.67752e+07	8.82354e+07	8.68587e+07	9.24832e+07	8.93427e+07	7.27508e+07	6.71319e+07	7.74845e+07	7.37801e+07	7.08559e+07	7.36358e+07	9.95846e+07	1.10408e+08	8.99474e+07	1.02427e+08	103173901	1.05982e+08
MP125	3.343	224.139	1-benzhydrylazetane	[M+Na]+	C16H17N	AZHWVHNIAGJINK-UHFFFAOYSA-N	71.8										5.13249e+07	8.22039e+07	4.34773e+07	1.48381e+08	6.58961e+07	4.35601e+07	3.62798e+07	3.86714e+07	6.53266e+07	5.17362e+07	7.13005e+07	1.05459e+08	4.01826e+07	3.79089e+07	4.03857e+07	2.03732e+08	3.32033e+07	1.20441e+07	7.56658e+07	5.36465e+07	1.93107e+07	8.63455e+07	7.67455e+07	1.3707e+08
MP126	0.949	225.086	DL-3-Hydroxykyunrenine	[M+ACN+H]+	C10H12N2O4	VCKPUUFAIGNJHC-UHFFFAOYAF	87.1										6.67823e+08	5.98509e+08	6.14584e+08	5.88281e+08	6.55053e+08	6.56323e+08	5.92852e+08	5.66865e+08	5.72404e+08	5.67976e+08	5.69062e+08	5.89213e+08	5.0901e+08	1.57507e+08	5.34827e+08	3.53347e+08	4.53728e+08	2.69737e+08	7.53924e+08	1105471416	7.23873e+08	1036337313	9.58762e+08	6.39584e+08
MP127	3.674	225.159	Isamoxole	[M+H]+	C12H20N2O2	VMBNXRJYPJRJIU-UHFFFAOYSA-N	75.2	HMDB0253591		Organoheterocyclic compounds	Azoles	Oxazoles					7.84232e+06	9.27813e+06	7.06147e+06	7.57782e+06	9.74395e+06	5.93778e+06	9.24018e+06	7.89077e+06	2.77951e+07	1.54973e+07	3.12474e+07	2.50883e+07	1.94534e+07	2.92222e+07	1.63949e+07	1.80777e+07	2.44658e+07	2.56948e+07	1.87356e+06	1.1834e+06	1.00927e+06	4.69753e+06	1.09384e+07	1.30036e+07
MP128	3.504	226.107	3-isopropoxy-4-morpholinocyclobut-3-ene-1,2-dione	[M+H]+	C11H15NO4	NLDSKMSIFYDRJM-UHFFFAOYSA-N	84.7										2.33386e+08	5.87435e+07	1.25382e+08	3.32078e+07	276549399	6.61951e+07	2.36884e+08	1.32791e+08	3.3309e+07	1.56251e+06	5.03307e+06	1.09587e+07	7.31703e+07	7.96297e+07	7.11285e+07	8.08898e+07	7.58643e+07	1.54663e+08	6.77242e+07	7.1464e+07	9.92367e+07	9.72888e+07	8.55769e+07	1.70326e+08
MP129	6.143	226.158	Secbumetone	[M+H]+	C10H19N5O	ZJMZZNVGNSWOOM-UHFFFAOYSA-N	83.2			Organoheterocyclic compounds	Triazines	1,3,5-triazines					6.57569e+08	5.07813e+08	6.61896e+08	168837457	6.89275e+08	4.97034e+08	3.51135e+08	2.27569e+08	361552050	3.94975e+08	4.87833e+08	4.51958e+08	727656541	8.46255e+08	275718391	4.24226e+08	5.23595e+08	5.6506e+08	384174315	2.66589e+08	3.51932e+08	324510051	3.58259e+08	3.43102e+08
MP130	4.506	226.179	2,2,6,6-Tetramethyl-4-piperidyl Methacrylate	[M+H-H2O]+	C13H23NO2	UFLXKQBCEYNCDU-UHFFFAOYSA-N	81			Organoheterocyclic compounds	Piperidines						7.57378e+07	5.33375e+07	4.86647e+07	1.22093e+07	5.13619e+07	4.72862e+07	6.41e+07	8.56901e+07	1.42903e+07	5.17683e+07	4.7232e+07	5.86196e+07	3.57199e+07	2.57807e+07	2.41928e+07	26686655	2.9728e+07	5.15464e+07	5.33831e+07	7.04589e+07	61835126	5.82365e+07	1.12321e+08	7.12246e+07
MP131	0.701	229.154	Prolylleucine	[M+NH4]+	C11H20N2O3	ZKQOUHVVXABNDG-IUCAKERBSA-N	92.4	HMDB0253028		Organic acids and derivatives	Carboxylic acids and derivatives	Amino acids, peptides, and analogues					3.53693e+07	3.1326e+07	3.5346e+07	3.60077e+07	4.03787e+07	3.00695e+07	7.83187e+07	2.27937e+07	4.61287e+07	2.53845e+07	2.261e+07	1.63762e+07	2.78532e+07	2.13253e+07	2.48512e+07	3.419e+07	2.57913e+07	2.5323e+07	3.25419e+07	4.61263e+07	4.11866e+07	4.10435e+07	3.87879e+07	4.60111e+07
MP132	0.903	230.102	Ergothioneine	[M+H]+	C9H15N3O2S	SSISHJJTAXXQAX-ZETCQYMHSA-N	71.4	HMDB0003045	C05570	Organic acids and derivatives	Carboxylic acids and derivatives	Amino acids, peptides, and analogues				#497-30-3	2.52691e+07	1.36537e+07	2.3946e+07	1.06934e+07	2.57025e+07	2.56649e+07	8.59834e+06	5.44212e+06	1.70648e+07	7.34532e+06	143380	9.11426e+06	1.22845e+07	1.09612e+07	2.30991e+07	1.34942e+07	1.2655e+07	1.04501e+07	1.0538e+07	9.90227e+06	1.09939e+07	2.20036e+07	1.77578e+07	8.50129e+06
MP133	4.637	230.247	Lauryldimethylamine oxide	[M+ACN+H]+	C14H31NO	SYELZBGXAIXKHU-UHFFFAOYSA-N	89.6			Organic nitrogen compounds	Organonitrogen compounds	Aminoxides					3.26168e+07	3.54156e+07	4.1311e+07	2.81143e+07	6.46301e+07	4.27897e+07	9.11524e+07	4.88208e+07	5.92043e+07	6.92804e+07	9.99225e+07	6.43841e+07	5.57933e+07	3.63615e+07	2.48529e+07	2.99675e+07	2.53527e+07	5.75478e+07	1.12405e+08	2.67698e+07	6.99436e+07	4.30297e+07	1.0891e+08	8.70784e+07
MP134	2.785	231.169	Ile-val	[M+H]+	C11H22N2O3	BCXBIONYYJCSDF-IWSPIJDZSA-N	89.6	HMDB0028920		Organic acids and derivatives	Carboxylic acids and derivatives	Amino acids, peptides, and analogues					2.02983e+07	1.61089e+07	1.34504e+07	2.24052e+07	3.73324e+06	1.92582e+07	4.0491e+07	8.71857e+07	9.8225e+07	3.43117e+07	6.51385e+07	7.84175e+07	1.29422e+08	6.53214e+07	8.42508e+07	8.91588e+07	4.96165e+07	3.04779e+07	1.0956e+06	6.16598e+06	1.65519e+07	8.47003e+06	3.41004e+06	1.22698e+07
MP135	3.379	232.107	6-anilino-1,3-dimethyl-1,2,3,4-tetrahydropyrimidine-2,4-dione	[M+Na]+	C12H13N3O2	OXRNFQWQFJHMDP-UHFFFAOYSA-N	86			Benzenoids	Benzene and substituted derivatives	Aniline and substituted anilines					1232397313	1162578516	1244785203	1400718757	1198894840	1502903192	7.31126e+08	6.37047e+08	7.47136e+08	695462273	6.54269e+08	718985879	7.72356e+08	4.70898e+08	7.40549e+08	1599130393	1235014444	2348309493	7.11894e+08	2.34466e+08	8.1051e+08	1221526020	6.71128e+08	1405356554
MP136	1.097	232.153	C4-Carnitine	[M+H]+	C11H21NO4		83.1										1.18766e+08	3.03013e+07	1.3138e+08	1.13374e+07	1.4929e+08	8.017e+07	1.69063e+07	0	8.21356e+07	3.4728e+07	0	0	1.00953e+08	6.45235e+07	1.7103e+08	7.38201e+07	1.09201e+08	4.19702e+07	1.04269e+07	1.01865e+07	9.04706e+06	3.18139e+07	6.33576e+06	6.22784e+06
MP137	0.713	232.153	Methyl N-(2-hydroxy-3-methylbutanoyl)valinate	[M+H]+	C11H21NO4		86										4.26954e+07	1.16957e+07	4.83523e+07	2.74002e+06	5.19695e+07	2.88482e+07	6.51763e+06	1.16343e+07	2.6698e+07	4.93055e+06	0	8.22041e+06	3.38656e+07	7.45163e+06	3.45853e+07	3.68409e+07	2.99158e+07	1.9454e+07	7.75241e+06	5.57959e+06	5.48018e+06	7.84233e+06	2.15268e+07	2.25154e+07
MP138	1.206	233.148	L-Isoleucyl-L-threonine	[M+H-H2O]+	C10H20N2O4	DRCKHKZYDLJYFQ-UHFFFAOYSA-N	83.8	HMDB0028917		Organic acids and derivatives	Carboxylic acids and derivatives	Amino acids, peptides, and analogues					3.83257e+07	2.23042e+07	4.553e+07	1.84157e+07	4.39395e+07	2.03528e+07	1.58556e+07	6.00772e+07	3.08746e+07	2.40546e+07	4.72268e+07	2.19599e+07	1.16386e+08	3.36559e+07	6.62439e+07	6.10814e+07	2.9624e+07	1.64746e+07	0	6.70498e+06	3.56758e+07	8.84622e+06	4.97763e+06	1.96774e+07
MP139	0.935	238.093	Biopterin	[M+H]+	C9H11N5O3	LHQIJBMDNUYRAM-AWFVSMACSA-N	89	HMDB0000468	C06313	Organoheterocyclic compounds	Pteridines and derivatives	Pterins and derivatives				#22150-76-1	1.95489e+08	1.68791e+08	1.36067e+08	8.92699e+07	1.19987e+08	1.67308e+08	6.11137e+07	6.13088e+07	4.24691e+07	5.09141e+07	5.62456e+07	3.75933e+07	8.50525e+07	5.76783e+07	7.7596e+07	2.35043e+08	1.45893e+08	7.09016e+07	4.74977e+07	1.59466e+08	155078773	4.60809e+07	2.11332e+07	9.38938e+07
MP140	4.251	238.143	h-d-tyr-otbu	[M+CH3OH+H]+	C13H19NO3	DIGHFXIWRPMGSA-LLVKDONJSA-N	89.8			Organic acids and derivatives	Carboxylic acids and derivatives	Amino acids, peptides, and analogues					5861027697	5858199886	5858901513	5867682500	5877941239	5878134379	5855276369	5861142766	5861574180	5858190323	5868742867	5857819604	2258351899	3387358172	4234411418	3173798652	4184690503	1367702703	5773119522	9786730174	8129039608	10733771072	10268864998	9490213316
MP141	1.09	239.101	Tyr-Gly	[M+NH4]+	C11H14N2O4	HPYDSVWYXXKHRD-UHFFFAOYSA-N	86.6	HMDB0259337		Organic acids and derivatives	Carboxylic acids and derivatives	Amino acids, peptides, and analogues					9.10443e+06	6.73398e+06	8.48476e+06	5.66345e+06	1.00029e+07	1.37588e+07	1.77143e+07	1.87559e+07	9.4111e+06	2.06238e+07	2.35419e+07	7.18536e+06	2.36158e+07	9.95896e+06	1.8126e+07	1.71777e+07	1.14282e+07	5.42903e+06	5.06929e+06	9.58513e+06	1.58218e+07	1.28277e+07	5.55019e+06	1.50258e+07
MP142	3.005	239.148	RZ2670000	[2M+H]+	C10H22O6		86.2										1.31372e+07	12105924	1.12965e+07	9.80328e+06	1.8611e+07	9.78623e+06	8.3531e+06	8.09697e+06	1.00979e+07	8.47664e+06	6.80043e+06	8.43474e+06	1.0448e+07	1.16586e+07	1.526e+07	1.10303e+07	1.11503e+07	1.84727e+07	1.08212e+07	1.12824e+07	7.86968e+06	6.0797e+06	9.06283e+06	5.98017e+06
MP143	3.941	240.122	N-(2-Hydroxy-3-methylbutanoyl)valine	[M+H]+	C10H19NO4		78.6										6.23934e+06	2.65789e+06	5.7904e+06	401141	3.05097e+06	4.25344e+06	2.0835e+06	3.951e+06	3.95882e+07	1.13478e+07	9.63658e+06	2.34115e+07	1.9406e+07	6.61074e+06	1.55054e+07	2.72595e+07	1.61758e+07	6.61191e+06	4.51087e+06	3.52395e+06	1.44686e+06	3.05893e+06	1.34524e+06	2.23573e+06
MP144	0.686	240.133	4-Hydroxy-3-[2-(1H-imidazol-5-yl)ethyl]-4,5,5-trimethyl-1,3-oxazolidin-2-one	[M+ACN+H]+	C11H17N3O3		86.1										4.01289e+08	4.29479e+08	5.88183e+08	2.34172e+08	2.32166e+08	4.52191e+08	0	0	0	0	0	0	1.98367e+08	1.69337e+08	1.91485e+08	2.71203e+08	165716093	1.69343e+08	1.1725e+08	1.14579e+08	1.1433e+08	1.14418e+08	1.14511e+08	1.14469e+08
MP145	3.143	241.117	1-(1H-Purin-6-yl)-4-piperidinamine	[M+NH4]+	C10H14N6		83.3										7.02285e+07	2.76294e+07	3.91903e+07	4.27505e+07	5.42076e+07	3.53896e+07	3.76218e+07	3.27151e+07	7.47128e+07	6.74143e+07	6.02875e+07	1.02848e+08	2.26072e+07	2.85929e+07	3.8091e+07	4.57375e+07	4.33719e+07	3.35527e+07	5.93884e+07	6.56154e+07	7.24722e+07	7.53743e+07	8.12525e+07	8.48855e+07
MP146	1.072	241.154	Ethyl 4-(2-hydroxy-2-propanyl)-2-propyl-1H-imidazole-5-carboxylate	[M+ACN+H]+	C12H20N2O3		90.8										3.63409e+08	3.3774e+08	3.59975e+08	3.58718e+08	3.38679e+08	3.39426e+08	393677444	3.57792e+08	3.71537e+08	348971115	3.29397e+08	3.50708e+08	2.779e+08	175561651	4.79993e+08	2.54237e+08	3.03795e+08	3.31787e+08	1.85529e+08	651347869	4.78522e+08	4.73757e+08	3.5112e+08	430526891
MP147	3.099	241.165	Pheniramine	[M+NH4]+	C16H20N2	IJHNSHDBIRRJRN-UHFFFAOYSA-N	70.9	HMDB0015557		Organoheterocyclic compounds	Pyridines and derivatives	Pheniramines				#86-21-5	5.60402e+06	230323	5.05207e+06	403484	5.94855e+06	2.48962e+06	1.11221e+06	996124	122622	956115	0	1.11284e+06	2.20032e+06	1.29103e+06	519752	4.5843e+06	858813	3.91249e+06	4798946	837955	1.36447e+06	569612	1.29733e+06	705180
MP148	3.942	243.087	LUMICHROME	[M+ACN+H]+		ZJTJUVIJVLLGSP-UHFFFAOYSA-N	92	HMDB0254199	C01727	Organoheterocyclic compounds	Pteridines and derivatives	Alloxazines and isoalloxazines				#1086-80-2	3.13069e+07	2.71664e+07	2.5112e+07	2.83176e+07	2.58277e+07	2.47577e+07	5.38758e+07	3.59997e+07	5.17666e+07	5.83047e+07	4.61362e+07	5.60836e+07	3.22031e+07	2.45107e+07	2.18509e+07	3.89362e+07	2.76558e+07	3.01086e+07	4.02733e+07	5.31121e+07	4.0899e+07	4.60918e+07	6.46453e+07	4.90983e+07
MP149	3.541	243.133	3-(5-Isobutyl-3,6-dioxo-2-piperazinyl)propanoic acid	[M+H]+	C11H18N2O4		88.2										2.2503e+07	1.36018e+07	2.11464e+07	1.94843e+07	4.73155e+07	3.07422e+07	6.52454e+06	1.41347e+07	8.75935e+06	1.00338e+07	6.70431e+06	1.67102e+07	2.79274e+07	2.36553e+07	2.59347e+07	2.89754e+07	1.4186e+07	1.59419e+07	8.11443e+06	1.3999e+07	1.68773e+07	1.18977e+07	1.11916e+07	1.30752e+07
MP150	3.602	245.185	Ile-Ile	[M+H]+	C12H24N2O3	BCVIOZZGJNOEQS-RGOKHQFPSA-N	89.3	HMDB0028910		Organic acids and derivatives	Carboxylic acids and derivatives	Amino acids, peptides, and analogues					3.17802e+07	3.317e+07	3.38876e+07	3.73027e+07	3.14644e+07	3.54043e+07	4.44944e+07	4.00042e+07	4.09639e+07	4.0778e+07	4.27712e+07	4.43032e+07	165299781	5.13143e+07	8.54324e+07	9.65795e+07	3.92748e+07	1.61287e+07	0	0	1.56133e+07	0	0	8.10526e+06
MP151	3.191	246.111	4-oxo-4-(5,6,7,8-tetrahydronaphthalen-1-ylamino)but-2-enoic acid	[M+2H]2+	C14H15NO3	NWIOLOZYQWUIIL-UHFFFAOYSA-N	85.7										1.22792e+07	9.98516e+06	1.28472e+07	1.58633e+07	1.10308e+07	1.54767e+07	1.0561e+07	1.22816e+07	15052440	1.57292e+07	7.9342e+06	1.67061e+07	1.86119e+07	8.93435e+07	2.18091e+07	1.78197e+06	2.91004e+07	2.33587e+07	0	0	0	0	0	0
MP152	3.261	246.123	N,N'-(4-Methyl-1,3-phenylene)dipyrrolidine-1-carboxamide	[M+H]+	C17H24N4O2		90.8										5.02835e+07	8.58466e+07	9.612e+07	5.62189e+07	9.731e+07	8.88111e+07	7.37629e+07	2.35563e+07	5.9707e+07	4.22918e+07	2.20184e+07	5.17877e+07	2.59757e+07	1.36568e+07	2.28842e+07	6.99326e+07	4.55967e+07	1.28083e+08	4.92723e+07	1.96004e+07	7.50685e+07	1.40319e+08	5.32248e+07	1.12571e+08
MP153	1.528	247.128	Glutamylvaline	[M+H]+	C10H18N2O5	SITLTJHOQZFJGG-XPUUQOCRSA-N	73.9	HMDB0028832		Organic acids and derivatives	Carboxylic acids and derivatives	Amino acids, peptides, and analogues				#5879-06-1	1.2359e+08	2.45603e+08	1.35102e+08	2.5307e+08	1.92882e+08	1.9762e+08	4.79092e+08	4.36167e+08	2.89257e+08	4.60089e+08	3.89352e+08	3.16572e+08	1.31801e+08	1.94677e+08	3.53283e+08	2.50811e+08	1.88887e+08	131586013	2.46381e+08	6.00059e+08	3.51337e+08	3.9832e+08	3.19897e+08	3.70236e+08
MP154	3.198	248.104	4-[2-(2-oxo-1-imidazolidinyl)ethyl]-1lambda~6~,4-thiazinane-1,1-dione	[2M+H]+	C9H17N3O3S		80.8										6.55679e+07	5.46674e+07	5.65471e+07	8.01117e+07	4.64796e+07	7.1905e+07	2.09894e+06	1.85359e+06	2.85426e+06	1.94789e+06	2.61406e+06	2.02527e+06	2.01763e+07	1.59664e+07	3.18599e+07	4.09339e+07	1.95748e+07	2.3072e+07	5.06421e+07	7.08622e+07	2.00845e+07	2.84775e+07	2.13161e+07	2.85006e+07
MP155	4.909	250.143	3',4'-Methylenedioxy-N-tert-butylcathinone	[M+ACN+H]+	C14H19NO3	BFOZYEAQPUMNIY-UHFFFAOYSA-N	88.5			Organoheterocyclic compounds	Benzodioxoles						1.7674e+07	1.68005e+07	2.06758e+07	2.0672e+07	2.68043e+07	1.80713e+07	1.24892e+07	1.28353e+07	1.3003e+07	11402697	1.08253e+07	2.21032e+07	2.10654e+07	9.8524e+06	7.99625e+06	2.04519e+07	1.19115e+07	1.5042e+07	19102531	1.52052e+07	1.92858e+07	1.62895e+07	1.58679e+07	3.25608e+07
MP156	1.023	252.108	Cordycepin	[M+CH3OH+H]+	C10H13N5O3	OFEZSBMBBKLLBJ-BAJZRUMYSA-N	86	HMDB0250451	C08431	Nucleosides, nucleotides, and analogues	Purine nucleosides	Purine 3'-deoxyribonucleosides				#73-03-0	1.42817e+07	5.73595e+07	2.52234e+07	3.53909e+07	9.05441e+06	1.58033e+07	1.18013e+08	9.22641e+07	8.10709e+07	1.06987e+08	1.09091e+08	1.06537e+08	4.34873e+07	4.3934e+07	4.37226e+07	7.28924e+07	4.89288e+07	4.95984e+07	9.52215e+07	5.46761e+07	4.47025e+07	5.14396e+07	6.22162e+07	1.08075e+08
MP157	4.068	252.158	Icaridin	[M+ACN+H]+	C12H23NO3	QLHULAHOXSSASE-GHMZBOCLSA-N	80.9	HMDB0253340		Organoheterocyclic compounds	Piperidines	Piperidinecarboxylic acids and derivatives					4.46017e+06	1.21969e+07	8.96143e+06	14129926	1.54931e+07	6.07798e+06	881424	6.45869e+06	1.08799e+07	1.59098e+07	2.32402e+07	1.99364e+07	2.22726e+07	4.40713e+07	3.64769e+07	4.42597e+06	2.23212e+06	1.28993e+06	348595	476704	406719	1.17045e+07	1.09192e+07	1.15e+06
MP158	4.14	258.133	3-(3,4,5-trimethoxyphenyl)propanoic acid	[M+NH4]+	C12H16O5	ZCYXGVJUZBKJAI-UHFFFAOYSA-N	86	HMDB0030254		Phenylpropanoids and polyketides	Phenylpropanoic acids					#25173-72-2	1.45598e+07	1.90731e+07	1.2733e+07	1.12063e+07	8.67218e+06	2.35927e+07	3.05078e+07	1.89733e+07	2.78287e+07	2.69657e+07	9.9897e+06	2.05397e+08	1.92516e+07	7.68344e+06	6.28365e+06	1.69318e+07	9.74183e+06	1.12956e+07	8.0416e+07	2.24052e+07	2.46198e+07	6.45691e+07	3.17458e+07	8.82672e+07
MP159	1.263	259.164	D-Homoproline	[M+H]+	C6H11NO2	HXEACLLIILLPRG-RXMQYKEDSA-N	82.9	HMDB0005960		Organic acids and derivatives	Carboxylic acids and derivatives	Amino acids, peptides, and analogues				#1723-00-8	2.6601e+07	4.12897e+07	2.47916e+07	7.30151e+07	4.63144e+07	6.06512e+07	3.1474e+07	0	8.76992e+07	38507301	1.81246e+07	1.06192e+08	4.47834e+07	150455143	9.10138e+07	5.47058e+07	5.471e+07	6.16197e+07	1.50085e+07	8.89106e+06	8.68709e+06	1.42298e+07	1.33482e+07	1.4892e+07
MP160	0.954	260.159	(2S)-5-Amino-2-{[(2R)-2-ammonio-4-methylpentanoyl]amino}-5-oxopentanoate	[M+ACN+H]+	C11H21N3O4		83.3										7.69718e+06	6.98796e+06	4.60521e+06	4.34145e+06	5.05965e+06	7.22274e+06	1.2123e+07	25041203	1.44528e+07	1.07427e+07	1.95273e+07	1.28505e+07	3.04013e+07	7.73955e+06	1.62916e+07	1.60698e+07	7.1942e+06	1.63961e+06	0	6.73197e+06	1.65054e+07	6.30399e+06	6.75136e+06	1.68457e+07
MP161	4.976	260.164	Norbutorphanol	[M+H]+	C16H21NO2	GJOVVPXDEXUSTC-OWCLPIDISA-N	84.6	HMDB0041954		Benzenoids	Phenol esters					#3792-68-5	4.03501e+07	4.15136e+07	5.31553e+07	3.69427e+07	4.39087e+07	3.89256e+07	3.31274e+07	3.1293e+07	3.72421e+07	3.40311e+07	3.09587e+07	3.73269e+07	5.47568e+07	1.21842e+08	8.62673e+07	7.94865e+07	1.3968e+08	7.6025e+07	0	0	0	0	0	0
MP162	0.589	261.03	Ifosfamide	[M+H]+	C7H15Cl2N2O2P	HOMGKSMUEGBAAB-CQSZACIVSA-N	81.7	HMDB0015312	C07047	Organoheterocyclic compounds	Oxazaphosphinanes	Isofamides				#3778-73-2	2.19034e+08	1.99058e+08	2.12261e+08	1.93902e+08	2.06248e+08	1.74485e+08	7.44798e+07	8.65948e+07	1.01404e+08	1.13896e+08	119668767	4.62229e+07	8.90766e+07	8.71682e+07	9.71999e+07	6.23e+07	7.93212e+07	6.07604e+07	1.77006e+08	1.84213e+08	2.48618e+08	2.19972e+08	1.78087e+08	2.77835e+08
MP163	1.092	261.144	Ile-Glu	[M+NH4]+	C11H20N2O5	KTGFOCFYOZQVRJ-BKPPORCPSA-N	85.2	HMDB0028906		Organic acids and derivatives	Carboxylic acids and derivatives	Amino acids, peptides, and analogues					3.74921e+07	3.66056e+07	3.47637e+07	4.50052e+07	3.1146e+07	3.46277e+07	4.85716e+07	9.81289e+07	5.88451e+07	6.46855e+07	8.26098e+07	5.71281e+07	8.72361e+07	4.86199e+07	6.07956e+07	5.3628e+07	2.77724e+07	1.56675e+07	1.50347e+07	4.86523e+07	1.00078e+08	4.76253e+07	5.18747e+07	8.66676e+07
MP164	4.614	262.179	(+/-)-threo-Propylphenidate	[M+H-H2O]+	C16H23NO2	PRMWWEANNQSWAR-UHFFFAOYSA-N	91.8										4.74607e+07	5.38708e+07	5.11627e+07	5.62367e+07	5.07471e+07	5.11209e+07	4.22823e+07	4.05241e+07	6.37951e+07	48453557	3.06681e+07	8.24877e+07	4.82626e+07	1.45621e+08	9.46299e+07	2.33487e+08	1.12843e+08	8.8533e+07	0	0	0	0	0	0
MP165	4.899	262.216	Amixetrine	[M+H]+	C17H27NO	ISRODTBNJUAWEJ-UHFFFAOYSA-N	83.9			Benzenoids	Benzene and substituted derivatives	Benzylethers					6.97698e+06	6.65354e+06	6.45354e+06	3.29057e+07	8.83842e+06	3.89213e+07	6.45791e+06	6.46428e+06	1.30906e+07	7.83539e+06	2.14511e+07	1.12604e+07	2.37343e+07	2.03313e+07	2.91865e+06	3.32684e+07	1.92783e+07	1.39413e+07	6.19524e+06	7.40584e+06	8.76673e+06	6.3151e+06	1.29075e+07	1.26841e+07
MP166	4.39	264.122	desethylzaleplon	[M+H]+	C15H13N5	QIBDHPGCTQWVTR-UHFFFAOYSA-N	83.8	HMDB0061055		Organoheterocyclic compounds	Diazines	Pyrimidines and pyrimidine derivatives					4.02967e+07	1.8471e+07	3.44971e+07	1.98539e+07	3.09885e+07	4.11407e+07	1.22605e+07	1.76481e+06	1.36944e+07	1.08921e+07	0	2.31807e+07	1.96017e+07	1.59456e+07	1.30937e+07	2.17948e+07	2.01352e+07	3.17521e+07	1.33859e+07	1.11636e+07	2.03743e+07	2.09185e+07	1.88668e+07	2.48322e+07
MP167	4.519	264.122	(2S)-2-(2-hydroxypropan-2-yl)-2H,3H,7H-furo[3,2-g]chromen-7-one	[M+H-H2O]+	C14H14O4	FWYSBEAFFPBAQU-LBPRGKRZSA-N	72.9			Phenylpropanoids and polyketides	Coumarins and derivatives	Furanocoumarins					2.03931e+07	1.17734e+07	1.91587e+07	1.44619e+07	1.75059e+07	2.49538e+07	7.75757e+06	2.0452e+06	8.45531e+06	7.45355e+06	67153.4	1.35452e+07	2.34678e+07	3.3977e+06	9.65755e+06	1.82362e+07	1.37719e+07	1.89846e+07	7.27163e+06	3.6621e+06	1.40362e+07	9.67166e+06	7.57421e+06	1.35361e+07
MP168	4.311	264.195	(-)-O-desmethylvenlafaxine	[M+H]+	C16H25NO2	KYYIDSXMWOZKMP-UHFFFAOYSA-N	93.7	HMDB0015646		Organic oxygen compounds	Organooxygen compounds	Alcohols and polyols				#93413-62-8	1.81448e+07	2.36724e+07	1.8654e+07	2.75988e+07	2.07111e+07	1.69146e+07	2.05673e+07	2.56598e+07	5.10084e+07	2.95272e+07	3.02286e+07	9.44119e+07	4.19067e+07	9.00954e+06	2.13798e+07	8.42301e+07	3.86969e+07	3.38408e+07	2.40008e+06	6.31769e+07	3.07912e+07	2.08614e+07	8.29994e+06	2.54288e+07
MP169	3.341	265.154	val-phe	[M+CH3OH+H]+	C14H20N2O3	GJNDXQBALKCYSZ-RYUDHWBXSA-N	83.2	HMDB0029134		Organic acids and derivatives	Carboxylic acids and derivatives	Amino acids, peptides, and analogues				#3918-92-1	8669541757	8680044057	8670413020	8689922800	8660031940	8675914322	8678673531	8701217534	8703411754	8665605880	8704130722	8684529791	6741146458	8141366229	7958057874	8212373573	7666353742	2884198398	8652614010	15929962031	9732492479	11472174228	9667643209	11323101838
MP170	1.026	266.099	2-[(1-benzothiophen-3-ylmethyl)amino]-1-phenylethan-1-ol	[M+Na]+	C17H17NOS		79.6										6.20458e+06	1.19284e+07	1.91364e+07	3.94508e+06	2.80515e+07	2.30705e+07	399051	0	1.8275e+07	5.09522e+06	0	8.78571e+06	6.89038e+06	6.8806e+06	6.78669e+06	7.15181e+06	6.93081e+06	6.94889e+06	7.11508e+06	2.95406e+07	7.15031e+06	8.62072e+06	7.94458e+06	9.3096e+06
MP171	4.102	266.137	N-(2,6-Dimethylphenyl)-N-(methoxyacetyl) alanine	[M+ACN+H]+	C14H19NO4	ZRIKZVLHMGYCIR-UHFFFAOYSA-N	80.1			Organic acids and derivatives	Carboxylic acids and derivatives	Amino acids, peptides, and analogues					1.52491e+07	1.61725e+07	1.76239e+07	2.31968e+07	2.01735e+07	2.1927e+07	2.24076e+06	1.19919e+07	6.06586e+06	2.13619e+07	8.61183e+06	1.18206e+07	9.38245e+06	1.19635e+07	9.5452e+06	1.02978e+07	9.6513e+06	1.04292e+07	1.86236e+07	9.50576e+06	1.92104e+07	2.14807e+07	1.89057e+07	1.77537e+07
MP172	3.648	267.17	Celestolide	[M+H]2+	C17H24O	IKTHMQYJOWTSJO-UHFFFAOYSA-N	84.3	HMDB0031867		Benzenoids	Indanes					#13171-00-1	1.30374e+07	1.43315e+07	1.30617e+07	2.29721e+07	2.78688e+07	1.34673e+07	1.08404e+07	1.16199e+07	3.24918e+07	1.82369e+07	1.9388e+07	2.10147e+07	1.45706e+07	8.46706e+07	4.41933e+07	2.98673e+07	3.78911e+07	2.48749e+07	0	0	0	0	0	0
MP173	3.625	268.153	Diethyl 2,4,6-trimethyl-1,4-dihydropyridine-3,5-dicarboxylate	[2M+H]+	C14H21NO4	CDVAIHNNWWJFJW-UHFFFAOYSA-N	72.3			Organoheterocyclic compounds	Pyridines and derivatives	Hydropyridines					4.902e+07	4.64058e+07	4.81357e+07	4.53221e+07	4.77571e+07	4.74529e+07	4.50114e+07	4.14991e+07	5.64598e+07	4.50792e+07	4.32477e+07	5.61663e+07	3.90887e+07	0	6.84867e+06	1.0553e+08	3.21913e+07	6.7648e+06	2.96873e+07	7.93026e+07	1.77693e+07	8.27614e+07	6.03174e+07	1.35371e+08
MP174	5.191	268.19	Metoprolol	[M+H]+	C15H25NO3	IUBSYMUCCVWXPE-CQSZACIVSA-N	76	HMDB0001932	C07202	Benzenoids	Phenols	Tyrosols and derivatives				#51384-51-1	1.06395e+08	6.3658e+07	6.8796e+07	1.74002e+07	4.82318e+07	2.76468e+07	8.3828e+06	1.75663e+07	3.40387e+07	3.82161e+07	2.55529e+07	1.32308e+07	3.16379e+07	7.40255e+07	1.33675e+08	5.21892e+07	1.50301e+08	7.21701e+07	0	0	0	0	0	0
MP175	1.05	270.144	Ritodrine	[M+ACN+H]+	C17H21NO3	IOVGROKTTNBUGK-SJCJKPOMSA-N	84.3	HMDB0015005	C07239	Benzenoids	Benzene and substituted derivatives	Phenethylamines				#26652-09-5	6.30099e+07	1.01311e+08	164946099	2.63982e+08	1.8872e+08	1.38836e+08	0	5.92014e+06	8.09185e+07	0	2.14608e+08	6.97398e+07	9.56616e+07	101500603	9.88694e+07	8.4693e+07	1.00539e+08	9.59956e+07	1.0119e+08	8.81718e+07	1.07649e+08	9.95138e+07	9.9401e+07	1.0045e+08
MP176	4.804	272.185	3-Hydroxy-N-[(3S)-2-oxotetrahydro-3-furanyl]decanamide	[M+ACN+H]+	C14H25NO4		90										5.63573e+07	5.97043e+07	5.59844e+07	5.13517e+07	5.10687e+07	5.14042e+07	5.36137e+07	5.50767e+07	5.07088e+07	6.29551e+07	5.80309e+07	5.16155e+07	1.69373e+08	6.60893e+07	232615132	8.73377e+07	4.71198e+07	4.76385e+07	8.50654e+06	0	2.46552e+06	1.65864e+07	0	0
MP177	0.553	274.211	PV9	[M+H]+	C18H27NO	RCGHPLZKUHDGCC-UHFFFAOYSA-N	72.1			Organic oxygen compounds	Organooxygen compounds	Carbonyl compounds					5.49705e+06	4.22479e+06	8.04694e+06	118580	4.79329e+06	7.41543e+06	1.29953e+07	9.81893e+06	1.48046e+07	1.32512e+07	2.04635e+06	1.36983e+07	8.02157e+06	5.93689e+06	5.80891e+06	5.60444e+06	1.18611e+07	5.79706e+06	6.04584e+06	1.29112e+07	9.63089e+06	7.54058e+06	5.45032e+06	5.82187e+06
MP178	4.39	276.195	1-(4-Isopropoxyphenyl)-3-(1-piperidinyl)-1-propanone	[M+H-H2O]+	C17H25NO2		86.9										7.60304e+08	7.5756e+08	7.56614e+08	763225824	7.59993e+08	7.55985e+08	7.55683e+08	7.59236e+08	7.57533e+08	7.60415e+08	7.51112e+08	7.63157e+08	1663982476	2036336934	2297029919	7.00339e+08	3179022224	1359447474	0	0	0	0	0	0
MP179	3.844	277.19	Molindone	[M+H]+	C16H24N2O2	KLPWJLBORRMFGK-UHFFFAOYSA-N	75.5	HMDB0015555	C07230	Organoheterocyclic compounds	Indoles and derivatives					#7416-34-4	1.89262e+07	5.05085e+06	1.51916e+07	1.35247e+07	1.37828e+07	4.14848e+06	2.8862e+06	1.18105e+07	1.67384e+07	1.23579e+07	7.05883e+06	1.30142e+07	0	833403	319014	1.11053e+06	964693	407492	3.40531e+06	8.24324e+07	3.45673e+06	4.15248e+06	4.35543e+06	2.83815e+07
MP180	1.513	278.105	Ethyl 4-hydroxy-5,8-dimethoxyquinoline-3-carboxylate	[M+H]+	C14H15NO5	ZFOVQQHLWOBEKQ-UHFFFAOYSA-N	85.8			Organoheterocyclic compounds	Quinolines and derivatives	Quinolones and derivatives					1.80769e+08	1.25063e+08	122678180	9.43544e+07	1.85983e+08	1.63562e+08	5.74507e+07	3.91174e+07	1.0939e+08	6.62058e+07	0	6.71831e+07	1.25897e+08	7.20873e+07	1.22674e+08	5.59685e+07	1.92529e+08	1.01916e+08	7.1059e+07	5.18172e+07	6.13906e+07	7.34224e+07	1.11954e+08	127141258
MP181	0.666	278.122	N-(1-Deoxy-1-fructosyl)proline	[M+H]+	C11H19NO7	GSFRYAKUDPPHHG-MKSMHYHASA-N	73.4	HMDB0038493		Organic acids and derivatives	Carboxylic acids and derivatives	Amino acids, peptides, and analogues				#29118-61-4	1.67386e+08	147911019	1.44264e+08	1.89305e+08	1.56446e+08	1.47448e+08	1.38628e+08	2.30823e+08	2.26438e+08	2.69763e+08	2.22785e+08	1.311e+08	2.03769e+07	0	2.08884e+08	2.10401e+08	1.71768e+07	1.18755e+08	570229429	3.50899e+08	6.75583e+07	2.24231e+08	1.7342e+08	2.70153e+08
MP182	4.717	278.138	4-methoxy-6-[2-(4-methoxyphenyl)ethyl]-2H-pyran-2-one	[M+H]+	C15H16O4	CZCOHVXNUPVUBC-UHFFFAOYSA-N	76.4			Phenylpropanoids and polyketides	Kavalactones						7.23482e+07	4.76743e+07	6.76569e+07	4.73246e+07	5.01481e+07	5.95937e+07	4.08085e+07	2.38332e+07	3.1602e+07	3.08366e+07	2.19276e+07	2.78879e+07	8.03291e+07	1.6338e+08	1.68852e+08	9.02405e+07	7.31142e+07	2.64316e+07	0	0	0	0	0	0
MP183	3.394	278.185	N-Acetylprocainamide	[2M+H]2+	C15H23N3O2	KEECCEWTUVWFCV-UHFFFAOYSA-N	75.9	HMDB0041944		Benzenoids	Benzene and substituted derivatives	Benzoic acids and derivatives				#32795-44-1	5.82623e+07	3.80454e+07	4.01636e+07	4.40468e+07	3.62213e+07	3.9524e+07	4.58813e+07	4.18163e+07	3.97885e+07	6.33887e+07	4.09797e+07	8.89838e+07	5.23011e+07	5.28042e+06	4.0053e+07	4.75435e+07	4.30156e+07	9.27468e+06	7.15925e+07	9.27291e+07	8.56795e+07	7.13383e+07	5.81499e+07	1.31872e+07
MP184	4.818	279.092	Phenacyltriphenylphosphonium	[M+NH4]+	C26H22OP		87.4										1.87304e+07	1.84089e+07	1.33083e+07	1.37698e+07	1.22731e+07	1.30367e+07	1.32683e+07	1.72403e+07	1.81871e+07	1.55232e+07	1.16494e+07	1.77141e+07	1.36861e+07	1.16452e+07	1.17951e+07	1.28363e+07	9.92983e+06	1.06491e+07	1.61216e+07	2.04223e+07	1.61887e+07	1.8625e+07	1.86436e+07	2.05956e+07
MP185	6.014	279.158	Diisobutylphthalate	[M+H]+	C16H22O4	MGWAVDBGNNKXQV-UHFFFAOYSA-N	92.2	HMDB0013835	C15205	Benzenoids	Benzene and substituted derivatives	Benzoic acids and derivatives				#84-69-5	1205718247	1109083359	1066872664	1059945211	1083340990	1080232337	9.66107e+08	1004530220	9.75193e+08	9.479e+08	9.83722e+08	9.96903e+08	1052540303	9.66865e+08	9.73318e+08	1036968332	1103652170	858953996	9.94963e+08	1430759205	1159448262	1179199744	9.53929e+08	1216120563
MP186	4.306	280.153	5-Amino-2-(3-hexyl-4-methyl-2,5-dioxo-2,5-dihydro-1H-pyrrol-1-yl)-5-oxopentanoic acid	[M+H]+	C16H24N2O5		86.8										3.30158e+07	2.77455e+07	4.02702e+07	3.12237e+07	3.13012e+07	2.48091e+07	5.87708e+06	1.22757e+07	1.34735e+07	2.53034e+07	9.90196e+06	9.35593e+06	4.76836e+07	6.83799e+07	3.12036e+07	3.63651e+07	3.12694e+07	2.96904e+07	2.54686e+06	5.04539e+06	2.97471e+06	2.76738e+06	1.80645e+06	1.9345e+06
MP187	4.12	280.153	metalaxyl-M	[M+ACN+H]+	C15H21NO4	ZQEIXNIJLIKNTD-GFCCVEGCSA-N	77.3		C18626							#70630-17-0	3.4778e+07	2.49e+07	2.69264e+07	3.18071e+07	3.05907e+07	3.10489e+07	2.21767e+07	2.43334e+07	3.20506e+07	3.3357e+07	3.31279e+07	2.50232e+07	6.24733e+07	7.61088e+07	7.94751e+07	7.86897e+07	6.75448e+07	4.31601e+07	0	0	0	0	0	0
MP188	3.689	280.201	4,4'-Diisocyanatodicyclohexylmethane	[M+CH3OH+H]+	C15H22N2O2	KORSJDCBLAPZEQ-UHFFFAOYSA-N	86	HMDB0253250		Organic nitrogen compounds	Organonitrogen compounds	Isocyanates					3.1458e+07	1.67539e+07	2.3513e+07	5.21873e+07	3.60732e+07	2.28433e+07	0	2.47457e+07	4.70855e+07	2.27763e+07	4.92592e+07	3.9836e+07	2.0255e+07	5.33548e+07	5.45989e+07	5.07221e+07	6.12037e+07	79874902	6.28762e+06	5.37853e+06	5.38489e+06	9.47542e+06	5.37065e+06	7.03893e+06
MP189	4.893	280.262	palmitoleoyl ethanolamide	[M+H]+	C18H35NO2	WFRLANWAASSSFV-FPLPWBNLSA-N	88.4	HMDB0013648		Organic nitrogen compounds	Organonitrogen compounds	Amines				#94421-67-7	5.57043e+06	975676	8.583e+06	508751	6.11614e+06	3.94748e+06	3.21097e+07	4.56086e+07	2.01295e+07	3.0454e+07	5.29473e+07	2.22909e+06	1.53962e+07	3.70437e+07	4.59348e+07	1.49063e+07	4.24277e+07	1.93972e+07	4.44814e+06	4.04964e+06	4.26656e+06	4.00411e+06	4.68224e+06	3.9898e+06
MP190	3.674	282.216	N-{[(2R,4S,5R)-5-Ethyl-1-azabicyclo[2.2.2]oct-2-yl]methyl}-4-morpholinecarboxamide	[2M+H]+	C15H27N3O2		85.9										3.47426e+08	3.67443e+08	3.80762e+08	3.52219e+08	2.62479e+08	334075592	7.74845e+07	7.8349e+07	7.97204e+07	7.57967e+07	7.91461e+07	7.9307e+07	4.56918e+08	4.11977e+08	0	7.63925e+07	4.82362e+07	4.62984e+08	3.51243e+08	0	149204102	1.15363e+08	3.23726e+08	2.04611e+08
MP191	5.05	282.278	Oleamide	[M+H]+	C18H35NO	FATBGEAMYMYZAF-UHFFFAOYSA-N	85.7	HMDB0002117	C19670	Lipids and lipid-like molecules	Fatty Acyls	Fatty amides	Lipids	FA Fatty acyls	FA08 Fatty amides	#301-02-0	5.0342e+08	5.02133e+08	5.05946e+08	5.00712e+08	5.0415e+08	5.02657e+08	5.15266e+08	5.08182e+08	5.09464e+08	5.11539e+08	5.19235e+08	5.17398e+08	8.3586e+08	3.89033e+08	3.23185e+07	7.12472e+08	7.30372e+07	5.93548e+08	1022160171	1.15642e+08	1289585621	1.89114e+08	5.40769e+08	4.82111e+08
MP192	0.774	284.123	Cyclo-(Glycyl-L-Prolyl-L-Glutamyl)	[M+H]+	C12H17N3O5	VGNAMNNHMPYOHS-UHFFFAOYSA-N	87.8			Organic acids and derivatives	Carboxylic acids and derivatives	Amino acids, peptides, and analogues					294334410	3.52987e+08	2.56656e+08	3.08648e+08	345127749	5.14982e+08	1.21785e+08	1.02472e+08	1.71813e+08	7.36191e+07	0	9.77686e+07	1.50749e+08	1.34673e+08	1.46724e+08	2.72303e+08	1.69199e+08	3.32663e+08	1.84443e+08	1.3356e+08	1.75924e+08	184700507	1.88626e+08	3.9146e+08
MP193	3.323	284.15	2-(3-Hexyl-4-methyl-2,5-dioxo-2,5-dihydro-1H-pyrrol-1-yl)-3-hydroxypropanoic acid	[M+H]2+	C14H21NO5	ALMUAEYFHNUOHB-UHFFFAOYSA-N	77.2			Organic acids and derivatives	Carboxylic acids and derivatives	Amino acids, peptides, and analogues					1.3705e+07	1.01029e+07	1.30159e+07	1.69911e+07	1.12057e+07	1.90997e+07	1.63233e+07	5.38489e+06	1.96261e+07	1.28843e+07	6.9478e+06	2.84655e+07	2.24151e+06	1.96658e+07	2.56199e+06	0	1.42518e+07	5.83116e+06	2.75509e+06	1.29857e+07	3.22909e+07	2.08465e+07	3.11651e+07	3.29986e+07
MP194	6.356	284.294	Stearamide	[M+CH3OH+H]+	C18H37NO	LYRFLYHAGKPMFH-UHFFFAOYSA-N	86	HMDB0034146	C13846	Organic acids and derivatives	Carboximidic acids and derivatives	Carboximidic acids	Lipids	FA Fatty acyls	FA08 Fatty amides	#124-26-5	7.51361e+07	7.10037e+07	7.14229e+07	3.94548e+07	8.5673e+07	5.36294e+07	5.13712e+07	4.39298e+07	7.00759e+07	6.58249e+07	6.19889e+07	5.77536e+07	6.57741e+07	5.58992e+07	6.37867e+07	5.99274e+07	1.61252e+07	1.28829e+07	8.4944e+07	1.06449e+08	6.24694e+07	7.52639e+07	6.43772e+07	9.53509e+07
MP195	5.238	284.91	3,3-Dibromo-2-n-butylacrylic acid	[M+H]+	C7H10Br2O2	UCMKMXBMPRBGRH-UHFFFAOYSA-N	85.2			Lipids and lipid-like molecules	Fatty Acyls	Fatty acids and conjugates					7.61192e+07	8.10835e+07	7.83248e+07	7.73943e+07	7.11756e+07	7.72781e+07	7.23564e+07	7.29565e+07	7.84575e+07	7.20992e+07	7.18825e+07	8.97488e+07	4.44428e+07	7.56936e+07	8.31586e+07	7.27851e+07	1.1675e+08	5.4808e+07	2.95098e+07	1.27101e+08	4.44854e+07	1.12581e+08	1.16226e+08	7.48002e+07
MP196	5.33	285.203	2-[(3S)-1-(1-Methyl-4-piperidinyl)-3-pyrrolidinyl]-1H-benzimidazole	[M+CH3OH+H]+	C17H24N4		82.6										2.27673e+07	1.77106e+07	2.44175e+07	5.21681e+06	2.52041e+07	9.89746e+06	1.09336e+07	1.04832e+07	8.45108e+06	7.56953e+06	1.03572e+07	1.15478e+07	2.01921e+07	2.68729e+07	1.98884e+07	1.64554e+07	2.14464e+07	1.67888e+07	7.27598e+06	7.71673e+06	7.1969e+06	7.17438e+06	5.50543e+06	4305974
MP197	4.145	286.2	5-(4-Methylphenyl)-7-tert-butyl-4,5,6,7-tetrahydro-1H-pyrazolo[3,4-d]pyrimidine-4-amine	[M+H]+	C16H23N5	NOEZOTVSPDWWTA-UHFFFAOYSA-N	77.8	HMDB0257964		Organoheterocyclic compounds	Pyrazolopyrimidines						1.25588e+08	1.09334e+08	1.16066e+08	7.35675e+07	1.0256e+07	152365349	124999106	2.80954e+08	2.35486e+07	8.2553e+07	1.23942e+08	9.82369e+07	1.22618e+08	1.83499e+08	9.51685e+07	7.73105e+07	1.72697e+08	8.09524e+07	7.33404e+07	9.21267e+07	8.22975e+07	8.67096e+07	9.10656e+07	1.22103e+08
MP198	4.86	286.273	C17 Sphingosine	[M+NH4]+	C17H35NO2	RBEJCQPPFCKTRZ-BUHFOSPRSA-N	88			Organic nitrogen compounds	Organonitrogen compounds	Amines					1.17488e+07	5.37566e+07	4.55459e+07	4.54299e+07	4.3772e+07	41876013	4.89218e+07	3.40582e+07	3.36805e+07	3.01642e+06	5.01079e+07	3.56007e+07	2.03687e+07	2.91106e+07	2.82205e+07	1.01984e+07	0	2.28277e+07	5.77931e+07	6.36278e+07	6.61892e+07	6.6298e+07	4.07801e+07	4.94243e+07
MP199	3.317	287.207	1-[(2R,4S,5R)-5-Ethenyl-1-azabicyclo[2.2.2]octan-2-yl]-N-[(4-methoxyphenyl)methyl]methanamine	[M+ACN+H]+	C18H26N2O		79.6										4.83271e+07	4.53376e+07	4.50571e+07	5.07891e+07	4.92312e+07	4.81471e+07	5.95483e+07	4.50489e+07	5.78869e+07	4.59115e+07	5.42953e+07	5.64211e+07	8.11424e+07	1.45519e+08	1.79701e+08	1.1599e+08	1.18647e+08	8.77944e+07	0	0	0	0	0	0
MP200	4.732	288.288	Methyl palmitate	[M+H]+	C17H34O2	FLIACVVOZYBSBS-UHFFFAOYSA-N	90.4	HMDB0061859	C16995	Lipids and lipid-like molecules	Fatty Acyls	Fatty acid esters	Lipids	FA Fatty acyls	FA07 Fatty esters	#112-39-0	2.74557e+08	2523007321	1802296824	1910800495	2375344025	1936102135	2430265544	1978021289	1732470585	247644164	2122754398	1724622527	1113840831	9.57489e+08	1360867487	1032125516	1072418258	1198317026	2429702533	2614182594	2633790187	2651242652	1809979022	2317266712
MP201	4.495	290.211	4-Methoxy PV8	[M+H]+	C18H27NO2	HYDJQOYJALXHLU-UHFFFAOYSA-N	79.9										5.66211e+08	5.63336e+08	5.63816e+08	5.89245e+08	5.68971e+08	5.61742e+08	5.56921e+08	5.57333e+08	5.6212e+08	561931242	5.53985e+08	5.60292e+08	1498698495	1328084796	1689439635	5.30911e+08	1677163809	1494999130	0	0	0	0	0	0
MP202	4.498	291.122	5-O-Methylvisamminol	[M+H]+	C16H18O5	DGFLRNOCLJGHLY-UHFFFAOYSA-N	91.6		C09016	Organoheterocyclic compounds	Benzopyrans	1-benzopyrans	Lipids	PK Polyketides	PK13 Aromatic polyketides	#80681-42-1	1.34177e+07	5.98269e+06	1.64653e+07	1.30891e+07	3.13294e+07	1.31474e+07	729346	0	2.25924e+07	7.29407e+06	2.01908e+06	1.13663e+07	8.63857e+06	6.54454e+06	5.55571e+06	6.34724e+06	1.06553e+07	3.39356e+07	7.91108e+06	1.42134e+07	8.697e+06	9.87472e+06	1.10151e+07	9.07359e+06
MP203	3.579	291.206	3-(3,4-Dimethoxyphenyl)-2-methyl-6-methylaminohexane-3-carbonitrile	[M+H]+	C17H26N2O2	WLOBUUJURNEQCL-UHFFFAOYSA-N	75.6	HMDB0013962		Benzenoids	Benzene and substituted derivatives	Phenylbutylamines					5.23474e+07	5.14606e+07	5.31717e+07	5.04053e+07	5.18023e+07	5.1444e+07	5.8645e+07	5.3562e+07	5.1048e+07	5.28615e+07	5.12013e+07	7.43587e+07	2.10144e+07	1.39921e+08	110337185	1.27045e+08	2.98005e+08	103905877	0	0	0	0	0	0
MP204	4.274	292.153	Befunolol	[M+H]+	C16H21NO4	ZPQPDBIHYCBNIG-UHFFFAOYSA-N	88	HMDB0248930		Organoheterocyclic compounds	Benzofurans						3.68238e+07	1.49232e+07	3.53299e+07	1.14767e+07	4.31229e+07	1.71654e+07	4.23543e+07	1.32474e+07	2.09637e+07	1.56205e+07	1.37319e+07	1.46105e+07	4.1958e+06	1.20511e+07	2.36293e+07	1.6879e+07	3.8403e+07	4.2765e+07	1.35711e+07	2.89054e+07	2.95666e+07	2.19694e+07	1.90661e+07	3.28176e+07
MP205	3.312	293.185	Carteolol	[M+NH4]+	C16H24N2O3	LWAFSWPYPHEXKX-LLVKDONJSA-N	84.3	HMDB0014662	C06874	Organoheterocyclic compounds	Quinolines and derivatives	Hydroquinolines				#51781-06-7	6.87251e+07	3.31577e+07	4.52096e+07	1.73145e+07	4.16862e+07	6.14833e+07	4.97102e+07	3.80147e+07	3.66545e+07	4.48596e+07	2.60766e+07	2.99638e+07	3.26941e+07	7.52801e+07	1.91579e+07	2.87032e+07	3.53225e+07	4.43132e+07	4.32656e+07	4.98297e+07	2.85532e+07	4.16369e+07	4.90678e+07	5.17527e+07
MP206	1.089	294.154	N-(1-Deoxy-1-fructosyl)isoleucine	[M+H]+	C12H23NO7	VYGRYVGDPYFVCA-DWOGUGJQSA-N	70.9	HMDB0039780		Organic oxygen compounds	Organooxygen compounds	Alcohols and polyols				#87304-79-8	1.33538e+08	1.04041e+08	8.57827e+07	1.80942e+08	8.49554e+07	9.83385e+07	1.55821e+08	9.05509e+08	4.29905e+08	6.62225e+08	4.67909e+08	1.92767e+08	1.70038e+07	0	1.37491e+08	1.15222e+08	8.0142e+06	7.45672e+07	9.88955e+08	6.39918e+08	1.93247e+08	3.18385e+08	5.45474e+08	4.53073e+08
MP207	3.994	294.169	4-Oxo-4-[(3-oxo-2-decanyl)amino]butanoic acid	[M+NH4]+	C14H25NO4	DGBNCMKQNOJCFB-NSHDSACASA-N	83.3			Lipids and lipid-like molecules	Fatty Acyls	Fatty amides					2.1065e+07	1.50419e+07	1.29402e+07	2.67908e+07	1.88225e+07	1.50846e+07	6.23315e+06	6.60356e+06	9.28847e+06	7.762e+06	6.18003e+06	9.21425e+06	3.50389e+07	2.40054e+07	1.62028e+07	1.39933e+07	2.29396e+07	2.31553e+07	3.57801e+06	587886	2.72175e+06	2.75793e+06	2.76244e+06	8.87813e+06
MP208	3.899	296.148	6-(2,3-Dihydroxy-3-methylbutoxy)-4-methoxy-5-methyl-1-isoindolinone	[M+CH3OH+H]+	C15H21NO5		71.9										1.17131e+07	1.02857e+07	1.75408e+07	1.18443e+07	1.49419e+07	1.19193e+07	7.46243e+06	9.65911e+06	8.67122e+06	1.90021e+07	3.94049e+06	1.42115e+07	2.28506e+07	2.61571e+07	1.38145e+06	1.59522e+07	1.14112e+07	1.27926e+06	2.76984e+06	5.96885e+06	1.70583e+07	7.48206e+06	1.65753e+07	1.31904e+07
MP209	3.567	296.148	ethyl 1-(1,3-dimethyl-2,6-dioxo-1,2,3,6-tetrahydropyrimidin-4-yl)piperidine-4-carboxylate	[2M+Na]+	C14H21N3O4		75.9										3.20788e+07	8.70127e+06	2.95252e+07	1.27869e+07	2.34868e+07	9.84505e+06	1.06238e+07	9.73214e+06	1.08385e+07	9.71347e+06	1.08136e+07	1.02209e+07	3.44025e+07	4.81202e+07	2.20012e+07	3.24608e+07	3.99212e+07	2.98717e+07	0	0	0	0	0	0
MP210	3.996	297.18	{3-[(3-{[4-(Hydroxymethyl)cyclohexyl]amino}-3-oxetanyl)methyl]-1,2-oxazol-5-yl}methanol	[M+ACN+H]+	C15H24N2O4		85.8										6.42166e+06	6.86487e+06	0	8.73027e+06	7.17145e+06	9.11938e+06	1.33967e+06	6.19905e+06	1.42907e+07	8.65642e+06	6.99966e+06	1.4596e+07	1.07659e+07	1.65663e+07	7.8492e+06	7.06039e+06	9.52653e+06	1.59082e+07	2.34035e+06	3.41676e+06	2.56281e+06	2.83351e+06	2.34795e+06	2.37416e+06
MP211	3.229	298.175	(+/-)-threo-Ethylnaphthidate	[M+H-H2O]2+	C19H23NO2	UOJLOHIHPJXBLW-JAXOOIEVSA-N	86.7										3.22704e+07	5.07278e+07	4.75053e+07	1.47611e+08	6.98501e+07	3.79189e+07	7.79079e+06	1.98416e+07	1.31051e+08	2.41271e+07	1.83698e+08	1.37021e+08	9.45993e+07	1.73009e+08	1.27224e+08	7.8318e+07	1.16084e+08	8.24404e+07	2.79172e+07	3.17921e+07	3.30055e+07	3.22643e+07	2.83159e+07	2.86706e+07
MP212	4.893	298.273	Palmitic Acid	[M+H]+	C16H32O2	IPCSVZSSVZVIGE-UHFFFAOYSA-N	79.6	HMDB0000220	C00249	Lipids and lipid-like molecules	Fatty Acyls	Fatty acids and conjugates	Lipids	Fatty acids	Saturated fatty acids	#57-10-3	5.23983e+08	481963933	5.4665e+08	4.75939e+08	5.28739e+08	5.24709e+08	765004083	9.08937e+08	6.55657e+08	7.46926e+08	9.66994e+08	4.91479e+08	5.46982e+08	3.66265e+08	2.1465e+08	3.7894e+08	254381212	5.05883e+08	1382701539	3.44673e+08	8.56229e+08	6.0585e+08	1402463094	9.65336e+08
MP213	3.883	300.179	Benocyclidine	[M+H]+	C19H25NS	RGSVXQJPSWZXOP-UHFFFAOYSA-N	76.8			Organoheterocyclic compounds	Benzothiophenes	1-benzothiophenes					3.0305e+07	3.88311e+07	5.57075e+07	712146	2.49324e+07	3.64566e+07	2.41725e+07	9.07954e+06	2.36648e+07	2.12333e+07	0	9.12464e+06	2.46387e+07	5.37773e+07	3.31694e+07	2.02093e+07	3.95738e+07	2.52349e+07	1.07068e+07	1.26613e+07	1.31979e+07	1.193e+07	8.77313e+06	1.06877e+07
MP214	3.365	300.198	Nylidrin	[M+H]+	C19H25NO2	PTGXAUBQBSGPKF-SPYBWZPUSA-N	82.1	HMDB0255826		Benzenoids	Benzene and substituted derivatives	Phenylpropanes					5.13202e+07	2.77085e+07	2.38825e+07	2.73908e+07	2.52496e+07	2.53975e+07	42695165	2.94738e+07	2.14664e+07	6.17577e+07	3.15072e+07	1.31025e+08	4.89467e+07	9.64208e+07	7.98253e+07	3.19869e+07	9.10585e+07	3.82465e+07	1.4439e+07	1.46402e+07	1.56785e+07	1.5616e+07	1.78432e+07	1.69829e+07
MP215	1.48	301.077	beta-D-3-Ribofuranosyluric acid	[M+H]+	C10H12N4O7	MFGPUMDDJCTHOI-UHFFFAOYSA-N	74.6	HMDB0029920	C05513	Organoheterocyclic compounds	Imidazopyrimidines	Purines and purine derivatives	N-glycosides			#2124-54-1	3.4565e+08	3.44188e+08	3.44749e+08	3.39612e+08	3.43223e+08	3.44408e+08	3.54552e+08	3.60591e+08	3.61238e+08	3.69188e+08	3.68695e+08	3.56982e+08	4.81033e+08	7.61429e+08	674561614	2.12719e+08	1.90452e+08	4.14245e+07	266760501	4.10766e+08	1.35765e+08	5.55338e+08	1.11101e+08	5.21843e+08
MP216	3.472	302.149	L-Tryptophyl-L-proline	[M+Na]+	C16H19N3O3	DXYQIGZZWYBXSD-UHFFFAOYSA-N	85.9	HMDB0029091		Organic acids and derivatives	Carboxylic acids and derivatives	Amino acids, peptides, and analogues					4.95492e+07	4.38602e+07	5.9129e+07	3.69229e+07	4.38297e+07	4.25545e+07	118727313	9.65199e+07	4.03926e+07	4.62098e+07	6.18852e+07	3.31533e+07	5.52812e+07	1.21561e+07	5.10894e+07	1.22281e+08	4.11827e+07	6.11313e+07	3.19295e+07	5.44732e+07	8.50618e+07	7.31193e+07	5.38522e+07	4.48411e+07
MP217	2.877	302.195	2-Hydroxy-5-octenoylcarnitine	[M+H]+	C15H27NO5	UJLQWBQEMULXGE-UHFFFAOYSA-N	84.2	HMDB0241703		Lipids and lipid-like molecules	Fatty Acyls	Fatty acid esters					9.18563e+07	7.82847e+07	1.23744e+08	1.17966e+08	8.5624e+07	106719467	1.33117e+08	113201415	1.13413e+08	1.03301e+08	1.28913e+08	1.70409e+08	1.19178e+08	2.02497e+08	4.1147e+07	8.11071e+07	9.11287e+07	1.10741e+08	1.09913e+08	1.07966e+08	1.22864e+08	1.08816e+08	1.66022e+08	143625378
MP218	3.046	302.206	leu-gly-leu	[M+H]+	C14H27N3O4	HYIFFZAQXPUEAU-QWRGUYRKSA-N	81.2			Organic acids and derivatives	Carboxylic acids and derivatives	Amino acids, peptides, and analogues					6.20882e+06	6.33796e+06	5.86435e+06	5.83799e+06	5.90531e+06	4.8066e+06	5.59601e+06	2.82774e+07	6.18724e+06	7.57965e+06	1.45629e+07	4.50703e+06	1.4669e+07	2.06235e+06	6.91218e+06	5.73096e+06	30059.8	5.17448e+06	3.11089e+06	1.08705e+07	2.12003e+07	5.47682e+06	1.15489e+07	1.58251e+07
MP219	4.942	302.304	Stearic acid	[M+H]+	C18H36O2	QIQXTHQIDYTFRH-UHFFFAOYSA-N	86	HMDB0000827	C01530	Lipids and lipid-like molecules	Fatty Acyls	Fatty acids and conjugates	Lipids	Fatty acids	Saturated fatty acids	#57-11-4	1.64953e+08	8.00192e+07	2.24075e+08	109068485	2.66275e+08	1.27436e+08	3.31908e+08	1.9877e+08	2.64326e+08	2.65089e+08	3.61791e+08	1.50859e+08	2.12797e+08	1.34641e+08	2.182e+07	7.15188e+07	2.55954e+07	2.11999e+08	5.86928e+08	1.82303e+07	3.12004e+08	1.50384e+08	4.82522e+08	3.24015e+08
MP220	3.174	303.101	9-(4-Hydroxyphenyl)-2-methoxy-1H-phenalen-1-one	[M+H]+	C20H14O3	PXMSSFOVGYLJLV-UHFFFAOYSA-N	71.5	HMDB0034690		Benzenoids	Naphthalenes	Phenylnaphthalenes					4.1427e+06	4.2249e+06	2.36035e+06	4.10201e+06	2.54847e+06	3.43062e+06	5.22542e+06	6.52712e+06	4.09789e+06	4.0255e+06	3.48871e+06	6.32544e+06	3.4024e+06	3.13264e+06	3.12078e+06	4.13642e+06	3.41008e+06	3.93616e+06	6.73354e+06	4.62938e+06	3.54411e+06	3.74496e+06	4.1623e+06	3.65781e+06
MP221	4.821	303.158	6-Ketoestriol	[M+H]+	C18H22O4	PYFIDTBVOMQKDC-UPASLHODSA-N	89.7	HMDB0000530		Lipids and lipid-like molecules	Steroids and steroid derivatives	Estrane steroids				#7323-86-6	3.39556e+06	6.13522e+06	7.72911e+06	1.12206e+07	9.39182e+06	4.71898e+06	5.72877e+06	0	1.10215e+07	1.5067e+06	3.02669e+06	1.62134e+07	6.28424e+06	1.54538e+06	1.6589e+06	6.35408e+06	1.54976e+07	1.50547e+07	5.20369e+06	5.70777e+06	1.43917e+06	1.42024e+06	1.26272e+07	4.89062e+06
MP222	0.884	303.165	1-{(2R,4S,5R)-5-[1-Methyl-3-(2-thienyl)-1H-pyrazol-5-yl]-1-azabicyclo[2.2.2]oct-2-yl}methanamine	[M+H]+	C16H22N4S		79.7										2.51413e+07	2.74019e+07	2.02936e+07	3.9684e+07	3.54426e+07	6.14726e+07	7.27519e+06	4.41324e+06	1.6035e+07	9.06006e+06	0	7.14137e+06	1.69099e+07	1.49045e+07	1.57059e+07	1.6299e+07	1.46778e+07	1.42388e+07	1.78481e+07	2.43493e+07	2.91648e+07	2.30476e+07	2.16374e+07	2.07586e+07
MP223	3.391	305.149	Miltirone	[M+Na]+	C19H22O2	FEFAIBOZOKSLJR-UHFFFAOYSA-N	86.1	HMDB0035080	C13715	Lipids and lipid-like molecules	Prenol lipids	Diterpenoids				#27210-57-7	2.33171e+07	1.01313e+08	8.84579e+06	4.90586e+07	3.12576e+07	3.89423e+07	1.30393e+08	5.59292e+06	1.64187e+07	2.26885e+07	2.67898e+07	2.10471e+07	0	0	0	1.86735e+07	3.23835e+06	2.51527e+07	5.98292e+06	3.87757e+08	871682	1.01691e+06	2.51473e+06	1.39816e+07
MP224	4.743	305.225	3-Hydroxybupivicaine	[M+ACN+H]+	C18H28N2O2	APYKFYXYNIYHGU-UHFFFAOYSA-N	81.3										4.36646e+07	3.38479e+07	8.69004e+07	2.0036e+07	1.82244e+07	1.93103e+07	1.99737e+07	1.86223e+07	1.7557e+07	2.12289e+07	1.9994e+07	1.75685e+07	6.90018e+07	8.61012e+07	6.08431e+07	3.17762e+07	7.11488e+07	7.00744e+07	0	0	0	0	0	0
MP225	4.166	306.172	6-Hydroxy-8-methyl-8-azabicyclo[3.2.1]octan-3-yl 3-hydroxy-2-phenylpropanoate	[M+H]+	C17H23NO4	WTQYWNWRJNXDEG-UHFFFAOYSA-N	76.6	HMDB0244793		Alkaloids and derivatives	Tropane alkaloids						1.62656e+08	1.8365e+08	173394912	1.52771e+08	1.60792e+08	1.54182e+08	1.63193e+08	1.53443e+08	1.61376e+08	1.92652e+08	1.75309e+08	1.64282e+08	2.47858e+08	5.05886e+08	5.24755e+08	2.35483e+08	5.75142e+08	3.40344e+08	0	0	0	0	0	0
MP226	3.557	307.164	N-{4-[(2R,3R)-3-(Hydroxymethyl)-5-oxo-2-morpholinyl]phenyl}-3-methylbutanamide	[M+ACN+H]+	C16H22N2O4		84.9										2.54137e+06	5.07601e+06	3.14705e+06	2.13155e+06	2.4917e+06	3.86843e+06	1.74922e+07	3.53633e+06	2.09211e+06	4.22491e+06	2.04057e+06	1.34429e+06	2.47257e+06	909042	396461	0	5.21038e+06	7.00391e+06	7.4951e+06	7.08992e+06	4.92489e+06	6.72712e+06	0	7.35594e+06
MP227	4.072	308.148	8-(2,3-dihydroxy-3-methylbutoxy)-4-methoxy-1-methyl-2-quinolinone	[M+H]+	C16H21NO5	IUPYLWAXGAJZQC-UHFFFAOYSA-N	75.9			Organoheterocyclic compounds	Quinolines and derivatives	Quinolones and derivatives					1.10369e+07	1.02195e+07	1.72185e+07	1.40512e+07	1.78929e+07	1.829e+07	6.46041e+06	1.03341e+07	5.91861e+07	5.39617e+07	3.28539e+07	4.72036e+07	1.53654e+07	6.15721e+07	1.57402e+07	1.66893e+07	7.0443e+06	2.4536e+07	1.16091e+07	1.69067e+07	3.28712e+07	3.95084e+07	9.73238e+06	3.80004e+07
MP228	4.128	308.196	3-methyl-4-(methylamino)-1,2-diphenylbutan-2-yl propanoate	[M+H]+	C21H27NO2	IKACRWYHQXOSGM-UHFFFAOYSA-N	78.3			Phenylpropanoids and polyketides	Stilbenes						1.75944e+08	3.22279e+08	2.02354e+08	1.47889e+08	1.40614e+08	1.51232e+08	8.08895e+07	1.54992e+08	1.40897e+06	7.7757e+07	62339017	0	151766235	1.54921e+08	1.31037e+08	1.31984e+08	1.29409e+08	1.43955e+08	8.63497e+07	1.01798e+08	9.21131e+07	9.70407e+07	8.85166e+07	1.0303e+08
MP229	4.179	308.221	4-Hydroxypenbutolol	[M+H]+	C18H29NO3	PYXBIIXXYVBVLU-UHFFFAOYSA-N	84.4	HMDB0246463		Benzenoids	Phenols	4-alkoxyphenols					9.27639e+07	4.16055e+07	4.1745e+07	7.32754e+07	3.40498e+07	2.62393e+07	9.51959e+06	1.17323e+07	1.73947e+07	7.62053e+06	1.40168e+07	2.66205e+07	4.31181e+07	6.05827e+07	6.30249e+07	8.34591e+06	6.46943e+07	2.89602e+07	9.80097e+06	4.47185e+07	2.30746e+07	3.29822e+07	4.53046e+06	8.8786e+06
MP230	2.024	311.123	gamma-Glutamyltyrosine	[M+H]+	C14H18N2O6	VVLXCWVSSLFQDS-QWRGUYRKSA-N	79.7	HMDB0011741		Organic acids and derivatives	Carboxylic acids and derivatives	Amino acids, peptides, and analogues				#7432-23-7	2.70246e+07	4.05686e+07	2.64531e+07	3.61674e+07	3.2589e+07	3.12842e+07	9.69452e+07	4.29063e+07	2.50989e+07	3.62111e+07	3.71597e+07	4.42031e+07	1.63487e+07	2.50862e+07	3.54076e+07	3.16798e+07	4.16344e+07	1.94121e+07	4.65458e+07	7.87814e+07	4.17053e+07	4.84437e+07	4.36157e+07	4.46234e+07
MP231	3.823	312.156	Lethidrone	[M+H]+	C19H21NO3	UIQMVEYFGZJHCZ-UHFFFAOYSA-N	80.3	HMDB0254026		Alkaloids and derivatives	Morphinans						1.74091e+07	1.88231e+07	1.71111e+07	3.78941e+07	2.67701e+07	2.13429e+07	2.49056e+07	2.29158e+07	8.5297e+07	2.47897e+07	3.15719e+07	177138966	6.22071e+07	2.61407e+07	3.75534e+07	142426586	4.30667e+07	3.90282e+07	1.32671e+07	1.58838e+07	2.97619e+07	4.2153e+07	1.38448e+07	1.76597e+07
MP232	3.499	312.191	Adiphenine	[M+ACN+H]+	C20H25NO2	JGOAIQNSOGZNBX-UHFFFAOYSA-N	83.8			Benzenoids	Benzene and substituted derivatives	Diphenylmethanes					3.09639e+07	3.17354e+07	3.82939e+07	7.25829e+07	4.54169e+07	3.36275e+07	1.77871e+07	2.01072e+07	5.65736e+07	2.4861e+07	5.2499e+07	4.50801e+07	0	5.13401e+06	0	3.96711e+06	544372	0	2.22382e+07	2.57792e+07	7.05446e+07	1.21472e+08	9.75189e+07	1.43249e+08
MP233	3.711	313.253	all-cis-4,7,10,13,16-Docosapentaenoic acid	[M+H]+	C22H34O2	AVKOENOBFIYBSA-WMPRHZDHSA-N	85.6			Lipids and lipid-like molecules	Fatty Acyls	Fatty acids and conjugates					2.76029e+07	3.75536e+07	1.48567e+07	0	0	8.97026e+06	1.44118e+07	0	3.02113e+06	1.59648e+07	3.50409e+07	3.17007e+07	1.22584e+07	5.78014e+07	2.16571e+07	1.82576e+07	1.92955e+07	2.90992e+07	842652	854536	1.61225e+06	1.16015e+06	9.93122e+06	978048
MP234	2.912	315.202	1-Ethyl-3-[(1S,2S,3S,4R,5R)-3-hydroxy-4-(4-methyl-1-piperazinyl)-6,8-dioxabicyclo[3.2.1]oct-2-yl]urea	[M+CH3OH+H]+	C14H26N4O4		84.8										3.9341e+06	5.2549e+06	5.29588e+06	7.05844e+06	6.07693e+06	8.88612e+06	2.48524e+06	9.43422e+06	2.58057e+06	2.12894e+06	9.79654e+06	3.63231e+06	3.05653e+06	1.93555e+06	5.35486e+06	8.13447e+06	5.56567e+06	1.15984e+07	1.85459e+06	1.56112e+06	8.845e+06	7.26452e+06	4.5297e+06	7.4987e+06
MP235	3.34	316.211	2-[(3S)-1-(Cyclohexylmethyl)-3-pyrrolidinyl]-5-(1-methyl-1H-imidazol-5-yl)-1,3,4-oxadiazole	[2M+H]+	C17H25N5O		83.9										2.09022e+08	1.76329e+08	1.33969e+08	1.36156e+08	1.95616e+08	1.36241e+08	1.5984e+08	1.4699e+08	1.37613e+08	2.29404e+08	1.50729e+08	280780492	1.31842e+08	5.17161e+07	1.51837e+08	1.60102e+08	1.51884e+08	5.95899e+07	3.26739e+08	2.29578e+08	304604279	2.95629e+08	2.016e+08	8.26233e+07
MP236	3.85	317.206	4-[(E)-2-[(1R,3S,4aS,8aS)-3-hydroxy-5,5,8a-trimethyl-2-methylidene-3,4,4a,6,7,8-hexahydro-1H-naphthalen-1-yl]ethenyl]-2H-furan-5-one	[M+H]+	C20H28O3	KJCLDWYEUKTPNA-ZRSLWSEBSA-N	84.9			Lipids and lipid-like molecules	Prenol lipids	Diterpenoids					5.62561e+07	5.40136e+07	6.07831e+07	1.68793e+08	8.13846e+07	7.22127e+07	1.25111e+07	2.00647e+07	3.46989e+07	2.33749e+07	8.97144e+06	6.03372e+07	4.1267e+07	6.06424e+07	4.19067e+07	5.2345e+07	4.01285e+07	4.86305e+07	4.36559e+07	4.7673e+07	5.88708e+07	4.87802e+07	5.89975e+07	6.09595e+07
MP237	3.639	317.242	Kaurenoic acid methyl ester	[M+H]+	C21H32O2	DWTRNJFPDXIFSY-UHFFFAOYSA-N	81.8	HMDB0036729		Lipids and lipid-like molecules	Prenol lipids	Diterpenoids				#41473-15-8	3.41707e+06	4.38389e+06	1.59216e+06	7.42009e+06	5.6824e+06	3.30597e+06	7.78892e+06	8.2087e+06	3.21535e+07	1.79469e+07	1.55964e+07	5.25912e+07	1.0523e+07	1.04073e+07	1.04414e+07	1.0627e+07	16191818	2.06335e+07	1.05557e+07	1.07314e+07	1.09988e+07	1.11241e+07	1.15731e+07	1.17326e+07
MP238	3.218	318.18	(3R,4R)-N-Ethyl-4-hydroxy-3-[(4-methoxybenzoyl)amino]-1-azepanecarboxamide	[2M+H]+	C17H25N3O4		77.2										6.3492e+07	6.28349e+07	9.67507e+07	5.42899e+07	4.64751e+07	6.85035e+07	7.11858e+06	8.0143e+06	7.62015e+06	7.28029e+06	7.76953e+06	7.07954e+06	114231727	7.2838e+07	2.86251e+07	5.81686e+07	4.88553e+07	5.01576e+07	0	1.4493e+07	1.55849e+07	9.52637e+06	1.76833e+07	1.16301e+07
MP239	3.482	318.18	Leucyltryptophan	[M+Na]+	C17H23N3O3	BQVUABVGYYSDCJ-UHFFFAOYSA-N	79.4	HMDB0028940		Organic acids and derivatives	Carboxylic acids and derivatives	Amino acids, peptides, and analogues					2.81309e+07	4.50452e+07	5.56141e+07	4.34077e+07	2.01831e+07	5.30882e+07	3.78507e+06	6.76895e+06	5.79763e+06	3.99091e+06	4.84723e+06	4.43588e+06	3.70635e+07	2.06674e+07	2.57796e+07	2.32971e+07	1.17549e+07	9.19076e+06	5.18412e+06	5.05975e+07	1.76814e+07	1.61786e+07	3.55392e+07	1.18396e+07
MP240	3.419	318.217	3,4-Methylenedioxy PV9	[M+CH3OH+H]+	C19H27NO3	SUZXRHPREJMNOG-UHFFFAOYSA-N	79.1										1.1247e+07	1.60881e+07	1.14438e+07	3.08601e+07	9.01689e+06	1.43871e+07	8.37427e+06	7.08383e+06	7.12094e+06	9.76011e+06	1.12314e+07	1.08003e+07	2.43858e+07	7.29333e+06	1.84335e+07	1.78313e+07	4.08943e+06	4.15192e+06	0	9.52749e+06	2.82648e+07	1.48868e+07	1.03844e+07	1.23228e+07
MP241	4.745	318.242	Drofenine	[M+ACN+H]+	C20H31NO2	AGJBLWCLQCKRJP-IBGZPJMESA-N	85.8										8.9668e+07	7.9654e+07	8.65354e+07	8.4125e+07	9.38944e+07	8.1507e+07	9.10065e+07	9.03578e+07	9.73696e+07	9.82987e+07	7.59182e+07	109826823	1.64039e+08	3.53799e+08	3.12259e+08	1.39787e+08	1.90221e+08	1.31191e+08	0	0	0	0	0	0
MP242	5.831	320.257	17-Methyl-androstan-3-hydroxyimine-17-ol	[M+H-H2O]+	C20H33NO2	OZDYENBGCZIXOP-ZYWZIWGGSA-N	85.8			Lipids and lipid-like molecules	Steroids and steroid derivatives	Androstane steroids					2.73709e+07	2.94646e+07	2.32745e+07	1.67708e+07	1.90543e+07	2.82653e+07	1.76808e+07	1.57075e+07	2.00148e+07	1.42076e+07	1.00982e+07	2.71401e+07	3.69167e+07	5.07775e+07	7.55838e+07	4.17655e+07	4.88354e+07	3.12419e+07	0	0	0	0	0	0
MP243	4.442	321.18	2-Ethyl-N-{4-[(2R,3R)-3-(hydroxymethyl)-5-oxo-2-morpholinyl]phenyl}butanamide	[M+CH3OH+H]+	C17H24N2O4		71.5										1.65683e+07	2.28478e+07	2.48333e+07	2.6629e+07	3.13302e+07	3.23548e+07	1.63122e+07	1.13015e+07	1.23634e+07	1.03114e+07	1.09058e+07	1.67783e+07	1.87585e+07	1.41927e+07	1.31026e+07	3.00896e+07	1.37319e+07	3.30451e+07	1.58591e+07	2.09132e+07	1.90832e+07	1.75121e+07	1.17766e+07	2.37642e+07
MP244	4.37	322.237	16-Hydroxydehydroepiandrosterone	[M+Na]+	C19H28O3	QQIVKFZWLZJXJT-UHFFFAOYSA-N	74.5	HMDB0000352	C05139	Lipids and lipid-like molecules	Steroids and steroid derivatives	Androstane steroids	Lipids	ST Sterol lipids	ST02 Steroids	#1232-73-1	6.78342e+06	1.8129e+07	9.61691e+06	6.01631e+07	1.3202e+07	2.25941e+07	2.62634e+06	2.50736e+06	2.65335e+06	2.57341e+06	4.1889e+06	2.57235e+06	1.60536e+07	4.23902e+07	2.79786e+07	1.53055e+07	3.03774e+07	2.10492e+07	0	0	0	0	0	0
MP245	4.416	323.17	(2R)-6-(3,7-Dimethyl-2,6-dioxo-2,3,6,7-tetrahydro-1H-purin-1-yl)-2-hexanyl acetate	[M+H]+	C15H22N4O4		85.3										1.19127e+08	1.07399e+08	1.28549e+08	4.70124e+08	165592064	1.49589e+08	4.84891e+07	1.16117e+08	2.35809e+08	161887963	1.45087e+08	2.82743e+08	3.37503e+08	2.2152e+08	1.97854e+08	3.09527e+08	2.72156e+08	3.35118e+08	3.75113e+07	44347897	8.60183e+07	9.17435e+07	7.71517e+07	1.01987e+08
MP246	2.836	323.188	#NAME?	[M+H]+	C18H26O5	DWTTZBARDOXEAM-UHFFFAOYSA-N	73.5	HMDB0032702	C14752	Phenylpropanoids and polyketides	Macrolides and analogues		Lipids	PK Polyketides	PK04 Macrolides and lactone polyketides	#26538-44-3	1.1174e+07	0	0	0	0	0	0	6.60335e+06	2.09228e+07	2.84631e+07	1.65593e+08	0	1.86905e+07	10159164	1.17348e+07	1.58303e+07	1.24261e+07	1.1417e+07	1.7104e+07	1.81577e+07	1.9627e+07	1.75995e+07	1.5254e+07	1.95197e+07
MP247	4.093	324.216	(7Z)-3-Oxo-N-[(3S)-2-oxotetrahydro-3-furanyl]-7-tetradecenamide	[M+H]+	C18H29NO4		85.3										2.15155e+08	9.16403e+07	2.46254e+08	1.49562e+08	8.36537e+07	1.12625e+08	8.74742e+06	9.34106e+06	8.87718e+06	8.57952e+06	8.43789e+06	9.22397e+06	3.78742e+07	2.0647e+08	6.94351e+07	1.24876e+08	7.87465e+07	1.66486e+08	4.11298e+07	5.24293e+06	4.08806e+06	5.62307e+06	8.07013e+07	1.00523e+08
MP248	3.273	326.125	2-{[(2Z)-3-(3,4-Dimethoxyphenyl)-2-propenoyl]amino}-3-hydroxybenzoic acid	[M+H]+	C18H17NO6		89.5										2.02583e+07	2.9634e+07	2.64755e+07	5.33982e+07	2.72406e+07	2.91661e+07	2.91574e+07	3.05095e+07	1.97277e+07	3.17905e+07	3.51152e+07	3.39984e+07	2.01155e+07	1.85309e+07	2.69259e+07	3.13028e+07	19280578	1.66543e+07	4.09606e+07	4.52841e+07	3.2294e+07	4.99625e+07	3.10212e+07	4.54772e+07
MP249	4.287	326.174	Monocrotaline	[M+H]+	C16H23NO6	QVCMHGGNRFRMAD-BOBHRFOPNA-N	74.5	HMDB0034363	C10350	Organoheterocyclic compounds	Pyrrolizines		Alkaloids	Alkaloids derived from ornithine	Pyrrolizidine alkaloids	#315-22-0	8.20963e+07	8.04613e+07	1.00933e+08	8.26838e+07	7.36842e+07	7.51301e+07	6.67482e+07	6.68408e+07	8.79017e+07	8.46348e+07	7.61791e+07	8.66777e+07	1.09826e+08	2.3199e+08	1.91554e+08	8.39104e+07	1.82785e+08	1.44876e+08	0	2.08654e+07	3.80401e+06	1.52868e+07	0	0
MP250	3.79	326.206	Holanamine	[M+H]+	C21H27NO2	IRJULQGCGHNQDS-RSOCUBRASA-N	80.1			Lipids and lipid-like molecules	Steroids and steroid derivatives	Oxosteroids					507123533	3.46757e+08	3.87779e+08	6.03862e+08	485828646	3.55983e+08	1.12833e+08	3.19173e+08	5.96178e+08	3.66036e+08	5.59634e+08	5.7161e+08	4.19457e+08	4.54779e+08	4.25556e+08	4.33693e+08	4.48756e+08	470764444	3.62445e+08	3.69772e+08	379046954	3.7087e+08	3.62077e+08	3.70178e+08
MP251	3.407	326.207	3-hydroxy-6-[(4E)-3-hydroxy-2,4-dimethylhept-4-enamido]-2,4-dimethyl-5-oxohexanoic acid	[M+H]+	C17H29NO6		78.5										1.19813e+07	1.10029e+07	1.09619e+07	1.22036e+07	1.19323e+07	1.21109e+07	1.08815e+07	2.09289e+07	1.3955e+07	3.9251e+07	1.23542e+07	1.42582e+07	1.39413e+07	480659	1.98594e+07	1.83351e+07	1.3601e+07	1.85576e+06	2.32316e+07	2.59396e+07	2.90664e+07	2.76234e+07	7.55769e+06	5.01215e+06
MP252	5.504	327.238	14(S)-HDHA	[M+CH3OH+H]+	C22H32O3	ZNEBXONKCYFJAF-OUKOMXQNSA-N	76.8			Lipids and lipid-like molecules	Fatty Acyls	Fatty acids and conjugates					5.17283e+07	5.23025e+07	5.07863e+07	5.08842e+07	4.99401e+07	5.32352e+07	5.04441e+07	4.95894e+07	7.86336e+07	7.17428e+07	4.95991e+07	4.96416e+07	5.26533e+07	3.57685e+07	3.41448e+07	4.76521e+07	5.94424e+07	7.4281e+07	5.1954e+07	7.83228e+07	5.46416e+07	7.21354e+07	5.32321e+07	7.23181e+07
MP253	4.962	328.226	UR-144 N-5-HYDROXYPENTYL	[M+H]+	C21H29NO2	AFWBYMXUEMOBRP-UHFFFAOYSA-N	86.8										1.84971e+07	1.83226e+07	2.03424e+07	2.65611e+07	2.06183e+07	2.05547e+07	1.53332e+07	1.81248e+07	1.98897e+07	1.48629e+07	1.86072e+07	1.71956e+07	1.87635e+07	3.48207e+07	1.94157e+07	2.03651e+07	6.23806e+07	9.13416e+07	0	7.78777e+06	0	0	0	0
MP254	3.727	329.253	vitamine a acetate	[M+H]+	C22H32O2	QGNJRVVDBSJHIZ-QHLGVNSISA-N	79.8			Lipids and lipid-like molecules	Prenol lipids	Retinoids					9.35627e+06	1.95417e+07	1.36375e+07	2.06647e+07	8.97119e+06	2.56922e+07	1.10202e+07	2.56015e+07	1.17206e+07	2.19757e+07	3.18728e+06	0	3.89001e+07	2.31785e+07	2.98886e+07	2.01041e+07	1.01343e+07	9.7409e+06	644477	1.49561e+06	1.07839e+07	1.0265e+07	5.97871e+06	1.00919e+07
MP255	5.24	330.335	N,N-dimethyl-Safingol	[M+H]+	C20H43NO2	BYBHBTCYJMUUDZ-PMACEKPBSA-N	84.6			Organic nitrogen compounds	Organonitrogen compounds	Amines					1.07197e+08	1.34704e+07	1.56658e+08	2.99419e+07	1.67693e+08	8.99614e+06	1.45032e+08	1.15627e+08	1.64282e+08	1.10424e+08	1.99828e+08	3.19309e+07	9.72206e+07	8.21707e+07	1.92182e+07	3.1394e+07	2.10208e+07	9.86831e+07	2.60122e+08	2.75406e+07	1.49576e+08	6.22513e+07	2.18265e+08	1.70767e+08
MP256	4.917	332.257	Dicyclomine	[M+NH4]+	C19H35NO2	CURUTKGFNZGFSE-UHFFFAOYSA-N	86.6	HMDB0014942	C06951	Organic acids and derivatives	Carboxylic acids and derivatives	Carboxylic acid derivatives				#77-19-0	2.34839e+07	1.34441e+07	1.84588e+07	1.56703e+07	2.37907e+07	1.52246e+07	2.03533e+07	2.87784e+07	3.43588e+07	2.7636e+07	8.34642e+06	6.32317e+07	4.15859e+07	3.86701e+07	6.9819e+07	5.16206e+07	6.35346e+07	4.02241e+07	2.22004e+06	0	0	0	0	6.38556e+06
MP257	4.91	333.166	Arnicolide D	[M+Na]+	C19H24O5	NZESEVTYUVXOTC-RHCIOQDESA-N	85.5			Lipids and lipid-like molecules	Prenol lipids	Terpene lactones					7.02829e+06	5.037e+06	8.45133e+06	1.26098e+07	1.25952e+07	1.23917e+07	2.49522e+06	2.27385e+06	3.21174e+06	2.19478e+06	953504	2.6126e+06	7.00576e+06	1.86066e+07	1.48487e+07	5.25913e+06	1.94761e+07	5.46688e+06	0	384832	584706	42665	0	0
MP258	3.609	334.175	1-benzyl-3-butyl-4-hydroxy-6-phenylpyridin-2(1H)-one	[M+Na]+	C22H23NO2		83.5										2.76896e+07	1.45183e+07	2.76308e+07	1.29715e+07	1.82044e+07	1.50927e+07	5.08269e+06	4.96847e+06	5.16058e+06	5.03041e+06	5.545e+06	5.14449e+06	4.68733e+06	4.28177e+06	4.52869e+06	1.31624e+07	158023	1.89284e+06	1.91563e+07	2.26062e+07	2.03836e+07	1.81377e+07	2.07414e+07	1.88237e+07
MP259	4.33	334.2	Cinoctramide	[M+H]+	C19H27NO4	MDGVCMGGLSOVIQ-MDZDMXLPSA-N	85.4			Phenylpropanoids and polyketides	Cinnamic acids and derivatives						2.13765e+07	1.06082e+07	9.86018e+06	3.19502e+07	1.24096e+07	9.04885e+06	1.55047e+07	8.90349e+06	4.60784e+06	4.98189e+06	5.93687e+06	6.40378e+06	1.28784e+07	2.02787e+07	1.83141e+07	5.8417e+06	1.15773e+07	1.22952e+07	2.58538e+07	6.45442e+06	1.19415e+07	2.71562e+06	1.5378e+06	1.19913e+07
MP260	4.368	334.237	Stearidonoyl glycine	[2M+NH4]+	C20H31NO3	DSUOLDCTHRQBTI-LTKCOYKYSA-N	70			Organic acids and derivatives	Carboxylic acids and derivatives	Amino acids, peptides, and analogues					2.89764e+07	2.93659e+07	2.34158e+07	1.40823e+07	3.96546e+07	1.95863e+07	2.57706e+07	1.79494e+07	2.69634e+07	3.46896e+07	3.44275e+07	3.70711e+07	4.33864e+07	1.37012e+08	4.52124e+07	2.27176e+07	7.06144e+07	5.17767e+07	0	0	0	0	0	0
MP261	4.66	334.273	4-[(6E)-3-Hydroxy-8,10-dimethyl-2-(methylamino)-6-dodecen-1-yl]phenol	[M+H]+	C21H35NO2		84.5										3.17494e+07	2.40864e+07	2.85963e+07	1.94258e+07	2.59655e+07	2.52103e+07	2.02323e+07	1.94265e+07	2.4339e+07	2.17357e+07	2.93523e+07	2.12704e+07	5.69051e+07	6.36936e+07	4.15227e+07	7.96438e+07	5.22117e+07	5.2488e+07	0	0	0	0	0	0
MP262	0.745	335.062	#NAME?	[2M+NH4]+	C11H16N2O8P	DAYLJWODMCOQEW-TURQNECASA-O	93	HMDB0000229	C00455	Nucleosides, nucleotides, and analogues	Pyridine nucleotides	Nicotinamide nucleotides				#1094-61-7	1.41644e+08	1.36034e+08	1.40737e+08	1.44536e+08	1.45024e+08	1.45911e+08	1.3805e+08	1.19575e+08	1.48511e+08	1.4835e+08	1.42017e+08	1.45571e+08	1.50662e+08	1.49439e+08	1.41991e+08	1.22136e+08	1.44647e+08	1.40623e+08	1.20395e+08	1.68692e+08	1.45126e+08	1.8026e+08	1.4675e+08	1.50817e+08
MP263	0.638	335.063	BETA-NICOTINAMIDE MONONUCLEOTIDE (ALLCAPS7)	[M+H]+	C11H15N2O8P	DAYLJWODMCOQEW-TURQNECASA-N	93			Nucleosides, nucleotides, and analogues	Pyridine nucleotides	Nicotinamide nucleotides					5.36762e+07	5.43362e+07	7.13106e+07	7.02864e+07	6.53585e+07	6.97922e+07	4.87792e+07	4.65503e+07	7.58637e+07	7.97503e+07	6.71124e+07	8.04104e+07	7.26929e+07	6.08561e+07	4.65883e+07	5.06663e+07	5.95073e+07	7.28251e+07	5.24039e+07	8.62738e+07	6.66328e+07	6.13711e+07	6.35143e+07	5.74322e+07
MP264	2.96	335.243	3,3'-(1,4-Cyclohexanediyl)bis(1,1-diethylurea)	[2M+H]+	C16H32N4O2		83.1										9.47317e+06	1.49479e+07	1.99181e+07	9.46526e+06	1.26162e+07	7.80219e+06	1.3744e+07	8.79734e+06	2.35467e+07	2.82701e+07	1.39167e+07	3.15159e+07	1.18643e+07	9.24728e+07	2.3756e+07	1.71729e+07	2.55708e+07	3.57151e+07	0	0	0	0	0	0
MP265	5.138	335.257	MONOLINOLENIN	[2M+H]+	C21H36O4	GGJRAQULURVTAJ-IUQGRGSQSA-N	85.8			Lipids and lipid-like molecules	Fatty Acyls	Lineolic acids and derivatives					9.75865e+07	9.03058e+07	8.79698e+07	1.00733e+08	9.07967e+07	1.0745e+08	9.55641e+07	97024971	8.81595e+07	9.73773e+07	1.18691e+08	1.03618e+08	1.53189e+08	5.65162e+07	5.74617e+07	1.17668e+08	52537889	1.33937e+08	1.30619e+08	6.30769e+07	1.4028e+08	9.08633e+07	1.25753e+08	9.47368e+07
MP266	7.075	336.289	2-Propanol, 1-((1-methylethyl)amino)-3-(2,4,6-tripropylphenoxy)-	[M+H]+	C21H37NO2	LFAKCPDXNKYJBU-UHFFFAOYSA-N	73.6	HMDB0246264		Benzenoids	Benzene and substituted derivatives	Phenylpropanes					3.48892e+07	3.60713e+07	2.10785e+07	3.30759e+07	2.80528e+07	2.28344e+07	2.2572e+07	3.14477e+07	3.0237e+07	3.20823e+07	2.77702e+07	3.00541e+07	2.64364e+07	1.57731e+07	1.0903e+07	1.49258e+07	2.77441e+07	3.00671e+07	3.2528e+07	4.18683e+07	4.25591e+07	2.77987e+07	5.15968e+07	3.90396e+07
MP267	0.579	336.941	Cori ester	[M+H]+	C6H13O9P	HXXFSFRBOHSIMQ-DVKNGEFBSA-N	78.4	HMDB0001586	C00103	Organic oxygen compounds	Organooxygen compounds	Carbohydrates and carbohydrate conjugates				#59-56-3	5.74467e+07	5.23847e+07	6.03682e+07	5.21053e+07	5.68687e+07	5.10004e+07	1.72574e+07	1.84721e+07	2.65041e+07	3.08787e+07	2.85522e+07	1.14789e+07	2.16532e+07	2.36564e+07	2.4838e+07	1.74519e+07	2.20709e+07	1.87384e+07	4.95841e+07	4.7891e+07	6.05111e+07	5.6072e+07	4.3965e+07	7.83782e+07
MP268	3.13	337.175	N-{4-[(2R,3R)-3-(Hydroxymethyl)-4-isopropyl-5-oxo-2-morpholinyl]phenyl}-2-methoxyacetamide	[M+H]2+	C17H24N2O5		84.8										2.86193e+07	1.78606e+07	2.43668e+07	6.94173e+06	1.50214e+07	1.89898e+07	1.58352e+07	8.44478e+06	1.37061e+07	9.81458e+06	3.32867e+06	1.3208e+07	1.11085e+07	8.64941e+06	6.92758e+06	1.15202e+07	7.29491e+06	1.10232e+07	1.56324e+07	1.72118e+07	1.8026e+07	1.96669e+07	2.65453e+07	1.97805e+07
MP269	5.37	337.272	1-Hydroxy-3-(palmitoyloxy)-2-propanyl (9Z,12Z)-9,12-octadecadienoate	[M+H]+	C37H68O5		93.3										1.83269e+08	1.89883e+08	1.82148e+08	2.59054e+08	1.98448e+08	2.15494e+08	2.47515e+08	2.9851e+08	2.19494e+08	297271120	3.64825e+08	2.36032e+08	3.01613e+08	1.88775e+08	1.66178e+08	235745135	173728839	2.90368e+08	2.96322e+08	1.62752e+08	3.02553e+08	2.15653e+08	289317379	2.27438e+08
MP270	6.524	338.34	Erucamide	[M+NH4]+	C22H43NO	UAUDZVJPLUQNMU-KTKRTIGZSA-N	74.7	HMDB0244507		Lipids and lipid-like molecules	Fatty Acyls	Fatty amides					8.71657e+08	8.79881e+08	1021257932	8.12988e+08	8.31199e+08	8.56495e+08	7.76105e+08	8.33717e+08	8.60144e+08	1130006623	9.16835e+08	8.27495e+08	4.75488e+08	3.65518e+08	4.22132e+08	2376218819	1.28521e+08	0	1494667118	1308509269	3517683716	0	6.91025e+08	3.29046e+08
MP271	5.774	339.288	1,2-Dioleoyl-sn-glycerol	[M+Na]+	C39H72O5	AFSHUZFNMVJNKX-UHFFFAOYSA-N	90.6			Lipids and lipid-like molecules	Glycerolipids	Diradylglycerols					3.44566e+07	4.26721e+07	2.31436e+07	2.29632e+07	3.59707e+07	3.27125e+07	3.66988e+07	28273995	2.07353e+07	3.00622e+07	6.61419e+07	3.04149e+07	3.23449e+07	2.32147e+07	1.33549e+07	1.80843e+07	1.76379e+07	4.02105e+07	5.76181e+07	2.18383e+07	5.25453e+07	3.09774e+07	4.91789e+07	4.08428e+07
MP272	5.682	339.288	Monoelaidin	[M+H]+	C21H40O4	RZRNAYUHWVFMIP-MDZDMXLPSA-N	90.2	HMDB0254854		Lipids and lipid-like molecules	Glycerolipids	Monoradylglycerols					7.71411e+07	8.21792e+07	6.89292e+07	9.41608e+07	9.57162e+07	9.91224e+07	1.17268e+08	1.07497e+08	1.00916e+08	114239150	1.69237e+08	124682213	9.66484e+07	1.06043e+08	8.3891e+07	8.65837e+07	8.20785e+07	1.10158e+08	112410279	8.20155e+07	9.67937e+07	1.05579e+08	1.08373e+08	1.07309e+08
MP273	3.592	340.186	Nalmefene	[M+Na]+	C21H25NO3	WJBLNOPPDWQMCH-UHFFFAOYSA-N	83.8	HMDB0255432	C08027	Benzenoids	Phenanthrenes and derivatives					#55096-26-9	2.18631e+07	3.45351e+07	2.51937e+07	2.89659e+07	1.55717e+07	3.20308e+07	2.69835e+07	1.8101e+07	1.54888e+07	1.58709e+07	3.48856e+06	7.60881e+06	20016287	4.71635e+07	5.96407e+07	2.13224e+07	8.30941e+07	3.24916e+07	0	0	0	0	0	0
MP274	3.687	342.237	11-Ethyl-13-methyl-6-methylene-11-azahexacyclo[7.7.2.1~5,8~.0~1,10~.0~2,8~.0~13,17~]nonadecane-4,7,16-triol	[2M+NH4]+	C22H33NO3		71.1										3.54481e+07	2.83909e+07	2.46822e+07	7.49721e+07	4.32467e+07	2.54776e+07	2.06937e+07	2.64941e+07	4.68956e+07	2.68374e+07	4.53728e+07	1.2465e+08	3.99221e+07	5.30587e+07	3.73703e+07	3.73101e+07	3.97201e+07	3.74341e+07	3.80768e+07	3.73124e+07	3.81852e+07	37732041	4.76487e+07	3.72396e+07
MP275	3.362	346.131	N'1-[2-chloro-4-(dimethylamino)benzylidene]-3-(4-hydroxyphenyl)propanohydrazide	[M+ACN+H]+	C18H20ClN3O2		71.2										5.24277e+07	3.87095e+07	3.65735e+07	3.73628e+07	3.60073e+07	4.82124e+07	3.8476e+07	5.24646e+07	7.48524e+07	4.58226e+07	4.12814e+07	5.63222e+07	5.10957e+07	1.06284e+07	2.42054e+07	3.32967e+07	1.96711e+07	2.10384e+07	6.26056e+07	8.61543e+07	7.36059e+07	7.52782e+07	4.01663e+07	7.3087e+07
MP276	3.757	346.175	N-[(4-hydroxy-3-methoxyphenyl)methyl]-8-methylnonanamide	[M+CH3OH+H]+	C18H29NO3	XJQPQKLURWNAAH-UHFFFAOYSA-N	86	HMDB0038457	C16952	Benzenoids	Phenols	Methoxyphenols	Lipids	FA Fatty acyls	FA08 Fatty amides	#19408-84-5	4.96526e+07	8.81314e+07	1.59863e+08	6.14056e+07	8.07736e+07	1.50816e+08	1.38478e+07	1.05853e+07	1.392e+07	8.64321e+06	1.26113e+07	1.28534e+07	6.91234e+07	2.67641e+07	4.22777e+07	1.41019e+08	5.74667e+07	6.69639e+07	1.6056e+07	7.32778e+07	3.47336e+07	5.32541e+07	2.45272e+07	3.38677e+07
MP277	3.053	346.221	XLR11 N-(4-hydroxypentyl) metabolite	[M+H]+	C21H28FNO2	MDPXVRYUGDTVIS-UHFFFAOYSA-N	70.2			Organoheterocyclic compounds	Indoles and derivatives	N-alkylindoles					3.91776e+07	3.97255e+07	4.45029e+07	4.69931e+07	4.16819e+07	4.49277e+07	4.94398e+07	4.54071e+07	4.49903e+07	4.22587e+07	4.76594e+07	5.86988e+07	0	0	2.87433e+06	129295	0	1.83882e+07	0	4.47378e+08	2.66298e+07	3.02842e+07	0	3.9929e+07
MP278	4.483	346.236	4-Phenyl-1-(3-(tetrahydro-2-furyl)propyl)isonipecotic acid ethyl ester	[M+H]+	C21H31NO3	QHDJAMFGKRJOLY-UHFFFAOYSA-N	89.8	HMDB0258665		Organoheterocyclic compounds	Piperidines	Phenylpiperidines					1.20441e+07	1.72369e+07	1.75037e+07	2.53082e+07	2.40991e+07	2.44562e+07	9.2905e+06	2.99675e+06	1.62074e+07	3.05825e+06	2.88386e+06	1.32844e+07	2.19683e+07	2.32533e+07	3.03695e+07	3.08286e+07	4.18412e+07	3.85611e+06	0	0	8.20936e+06	9.51347e+06	8.61113e+06	0
MP279	0.875	348.069	Adenosine monophosphate (AMP)	[M+H]+	C10H14N5O7P	UDMBCSSLTHHNCD-KQYNXXCUSA-N	94.3			Nucleosides, nucleotides, and analogues	Purine nucleotides	Purine ribonucleotides					3358421278	3148575144	3087221564	2984980029	3684331930	3595284790	2429838055	1955565179	2335725810	2326651944	2455153836	2155169851	1822851549	2507897660	2903264158	2368522881	2543061683	3023808704	2569946117	3610107148	3182733842	3361440361	2937419644	3834530696
MP280	4.482	348.216	10-Nitrolinoleate	[M+ACN+H]+	C18H31NO4	LELVHAQTWXTCLY-UHFFFAOYSA-N	85.7	HMDB0005049	C13800	Lipids and lipid-like molecules	Fatty Acyls	Lineolic acids and derivatives	Lipids	FA Fatty acyls	FA01 Fatty Acids and Conjugates	#774603-04-2	3.75852e+06	3.89618e+06	2.78651e+06	6.1539e+06	3.90949e+06	4.22753e+06	3.13782e+06	2.53528e+06	1.9716e+07	5.9321e+06	4.33026e+06	1.90488e+07	0	1.12062e+07	7.56011e+06	1.40721e+06	3.47395e+07	2.89704e+06	1.88918e+07	1.90882e+06	0	0	309162	2.44022e+06
MP281	4.838	348.289	Anandamide (AEA)	[2M+H]+	C22H37NO2	LGEQQWMQCRIYKG-DOFZRALJSA-N	85			Organic nitrogen compounds	Organonitrogen compounds	Amines					1.67008e+07	1.37302e+07	9.68625e+06	4.46048e+06	7.59968e+06	1.57873e+07	746048	1.60021e+06	1.93845e+06	2.48822e+06	907147	767286	1.29384e+07	2.01057e+07	0	7.42251e+06	5.77095e+06	8.16246e+06	5.10578e+06	962743	565707	3.43709e+06	4.41854e+06	6.24885e+06
MP282	3.965	349.222	Cyclopropyl fentanyl	[M+H-H2O]+	C23H28N2O	OIQSKDSKROTEMN-UHFFFAOYSA-N	72.7		C22757							#1169-68-2	3.03748e+07	2.8273e+07	3.37852e+07	2.92003e+07	3.48152e+07	3.44364e+07	2.4454e+07	1.84828e+07	2.35871e+07	2.03768e+07	1.73294e+07	2.45927e+07	3.63383e+07	2.70846e+07	2.33304e+07	3.78356e+07	2.36412e+07	5.50883e+07	1.65162e+07	7.16807e+06	2.14677e+07	2.05991e+07	1.75647e+07	4.17009e+07
MP283	3.232	352.186	Trilostane	[M+ACN+H]+	C20H27NO3	KVJXBPDAXMEYOA-CXANFOAXSA-N	79.6	HMDB0015240	C12580	Lipids and lipid-like molecules	Steroids and steroid derivatives	Estrane steroids				#13647-35-3	2.09809e+07	2.02074e+07	2.43378e+07	1.14606e+07	1.54863e+07	2.15619e+07	4.44267e+06	4.72325e+06	4.7746e+06	4.77017e+06	4.66381e+06	4.33694e+06	2.088e+07	1.81371e+07	2.23931e+07	1.29144e+07	2.06381e+07	1.90517e+07	1.87541e+06	5.48672e+06	8.2466e+06	6.39374e+06	3.64081e+06	3.28253e+06
MP284	4.485	352.197	11,13,14-Trihydroxyhetisan-2-yl acetate	[M+NH4]+	C22H29NO5		80.5										1.94253e+07	1.67579e+07	2.36085e+07	8.52329e+06	7.1648e+06	1.10798e+07	0	0	0	0	0	1.13918e+06	3.53697e+06	2.79265e+07	8.0959e+06	3.74055e+06	3.5633e+06	3.53927e+06	3.51858e+06	3.488e+06	3.56033e+06	3.50973e+06	3.59967e+06	3.48795e+06
MP285	3.869	352.222	Lecanindole B	[M+H]+	C23H29NO2	JQTRPSHLFTZYHC-UHFFFAOYSA-N	74.3			Organoheterocyclic compounds	Indoles and derivatives	Indoles					4.18477e+07	1.80806e+07	3.00034e+07	3.26473e+07	3.51564e+07	2.17783e+07	0	2.56201e+06	8.75664e+06	1.61746e+07	1.00545e+07	4.12587e+06	2.9226e+07	4.87819e+07	4.51063e+07	2.18718e+07	3.12415e+07	1.78549e+07	2.71342e+06	2.71141e+06	3.15796e+06	2.86956e+06	3.37957e+06	3.58782e+06
MP286	3.066	353.169	1-butyl-5-[2-(4-cyanophenyl)hydrazono]-4-methyl-2,6-dioxo-1,2,5,6-tetrahydropyridine-3-carbonitrile	[M+ACN+H]+	C18H17N5O2		73.3										9.81673e+06	5.9641e+06	1.47144e+07	4.17988e+06	1.05951e+07	1.44389e+07	2.67722e+06	218922	1.43458e+06	1.76539e+06	1.06947e+06	2.21002e+06	2.93649e+06	1.1676e+06	1.49146e+06	4.06524e+06	3.05537e+06	8.58917e+06	3.44502e+06	2.10747e+06	9.6133e+06	9.54822e+06	7.65132e+06	1.26727e+07
MP287	4.701	354.241	1-Cyclohexyl-3-[(1S,2S,3S,4R,5R)-3-hydroxy-4-(1-piperidinyl)-6,8-dioxabicyclo[3.2.1]oct-2-yl]urea	[M+NH4]+	C18H31N3O4		85.6										1.90379e+07	7.75296e+06	1.92892e+07	1.53964e+07	8.00854e+06	7.03682e+06	4.00728e+06	6.64922e+06	6.16332e+06	9.20432e+06	1.27868e+07	8.84965e+06	7.82565e+06	7.44016e+06	9.92188e+06	6.13349e+06	7.65937e+06	5.17414e+06	6.70653e+06	1.42251e+07	1.50004e+07	1.77109e+07	1.01196e+07	1.67352e+07
MP288	5.343	355.283	3-linoleoyl-sn-glycerol	[M+H]+	C21H38O4	WECGLUPZRHILCT-KKFOGOCZSA-N	75.7			Lipids and lipid-like molecules	Fatty Acyls	Lineolic acids and derivatives					2.56816e+07	2.24203e+07	2.62796e+07	2.60159e+07	2.69792e+07	2.39854e+07	2.07276e+07	1.04138e+08	5.29113e+07	8.97103e+07	7.8274e+07	2.22119e+07	1.10008e+08	8.24138e+07	8.90622e+06	2.83332e+07	1.65381e+07	6.72156e+07	6.30832e+07	6.64453e+06	4.50369e+07	2.20748e+07	3.85899e+07	3.78069e+07
MP289	3.524	358.164	2,3-Dihydroxy-9,10,11-trimethoxy-5,8,13,13a-tetrahydroxy-6H-dibenzo(a,g)chinolysin	[M+H]+	C20H23NO5	UQXJJQQSFYDYDW-UHFFFAOYSA-N	86.5	HMDB0253590		Alkaloids and derivatives	Protoberberine alkaloids and derivatives						1.52174e+07	2.3952e+07	4.59784e+07	3.62122e+06	1.79916e+06	5.47219e+06	1.82108e+06	1.8793e+06	3.47457e+06	1.6599e+06	1.67305e+06	1.89624e+06	1.48765e+07	2.21684e+07	8.95744e+06	1.67009e+07	7.32754e+06	3.76254e+07	0	0	0	0	0	499571
MP290	3.221	358.185	(2S,3R,4S,5S,6R)-2-[4-hydroxy-2-(3-methylbut-2-en-1-yl)phenoxy]-6-(hydroxymethyl)oxane-3,4,5-triol	[2M+Na]+	C17H24O7	TZABDPRGZVHMRW-NQNKBUKLSA-N	70.5			Organic oxygen compounds	Organooxygen compounds	Carbohydrates and carbohydrate conjugates					2.88998e+08	2.85986e+08	2.87799e+08	2.63202e+08	2.93349e+08	2.7255e+08	2.85679e+08	2.87384e+08	2.87806e+08	2.97041e+08	2.77762e+08	2.89015e+08	3.18832e+08	3.42599e+08	3.464e+08	2.9447e+08	3.40368e+08	278266433	2.74989e+08	3.0355e+08	1.85318e+08	2.5579e+08	3.24246e+08	3.0086e+08
MP291	4.503	358.248	2-{(3R,4S)-3-[(5-Butyl-1,2-oxazol-3-yl)methyl]-4-piperidinyl}-N,N-diethylacetamide	[M+H]+	C19H33N3O2		86										2.37167e+07	2.73152e+07	5.3385e+07	3.50009e+07	2.5e+07	2.47229e+07	1.44939e+06	1.41481e+06	2.24462e+06	2.29359e+06	2.54758e+06	2.02499e+06	1.77244e+07	1.13356e+07	2.56777e+07	5.00683e+06	2.33248e+07	1.71802e+07	3.68209e+07	2.45791e+06	1.23448e+07	4.49666e+06	2.40728e+07	1.22583e+07
MP292	4.717	359.184	7-acetyl-6-[(3,3-dimethylcyclohexyl)methyl]-3-oxo-1h-2-benzofuran-1-yl acetate	[M+H]+	C21H26O5	RGZDSRRDRQIAFS-UHFFFAOYSA-N	81.5			Lipids and lipid-like molecules	Prenol lipids	Terpene lactones					2.33159e+07	3.06069e+07	5.16383e+07	2.18015e+07	2.99871e+07	3.16089e+07	2.06096e+07	4.7271e+06	1.99145e+07	7.45815e+06	5.66637e+06	1.80569e+07	1.48779e+07	1.05673e+07	1.26516e+07	1.46451e+07	1.28923e+07	1.89576e+07	3.23366e+07	3.36945e+07	3.13166e+07	1.83281e+07	2.93733e+07	2.31325e+07
MP293	3.607	360.108	(S,E)-clovamide	[M+H]+	C18H17NO7	GPZFXSWMDFBRGS-UXONFWTHSA-N	90.4			Organic acids and derivatives	Carboxylic acids and derivatives	Amino acids, peptides, and analogues					3.25806e+07	4.05449e+07	3.92204e+07	3.53331e+07	3.44253e+07	4.54839e+07	2.80287e+07	2.71906e+07	2.95864e+07	2.70802e+07	3.00177e+07	2.77935e+07	3.2179e+07	2.96512e+07	3.09498e+07	2.73038e+07	3.85994e+07	2.65337e+07	2.95359e+07	4.21445e+07	3.91182e+07	4.91695e+07	2.93874e+07	3.44534e+07
MP294	3.609	360.154	N-(5-chloro-2-methoxyphenyl)-N'-(4-piperidinophenyl)urea	[M+NH4]+	C19H22ClN3O2		78.1										8.26412e+08	6.78003e+08	1446876111	2.1898e+08	6.49463e+08	1379195958	4.97082e+07	0	0	0	0	0	3.51474e+08	3.51962e+08	3.77488e+08	360693389	3.53472e+08	3.62749e+08	3.55607e+08	3.48187e+08	3.6061e+08	3.74998e+08	3.61064e+08	377255788
MP295	4.496	360.179	2-[(3,17-Dihydroxy-13-methyl-8,9,11,12,14,15,16,17-octahydro-7H-cyclopenta[a]phenanthren-6-ylidene)amino]oxyacetic acid	[M+H]+	C20H25NO5	AWARIMYXKAIIGO-UHFFFAOYSA-N	89	HMDB0246188		Lipids and lipid-like molecules	Steroids and steroid derivatives	Estrane steroids					2.32119e+07	1.39507e+07	2.25693e+07	3.11242e+07	2.72511e+07	1.64697e+07	0	0	3.82285e+06	0	0	5.71416e+06	284376	417453	804231	494385	1.17873e+06	2.31448e+07	6.40041e+06	7.28403e+07	1.39811e+07	4.66083e+06	3.07542e+06	8.71769e+06
MP296	5.193	362.305	Cetaben	[M+CH3OH+H]2+	C23H39NO2	QXWKHSSBFQDQPR-UHFFFAOYSA-N	76.1	HMDB0249828		Benzenoids	Benzene and substituted derivatives	Benzoic acids and derivatives					1.72044e+07	6.77052e+06	1.18936e+07	0	9.74525e+06	1.3146e+07	0	0	0	1.95482e+07	0	1.13787e+07	1.93115e+07	2.34597e+07	3.287e+06	3.78395e+06	8.69401e+06	1.97658e+07	383240	286359	338638	798647	631600	365576
MP297	0.608	367.138	3-Fluoro-DL-phenylalanine	[M+H]+	C9H10FNO2	VWHRYODZTDMVSS-UHFFFAOYSA-N	76.8			Organic acids and derivatives	Carboxylic acids and derivatives	Amino acids, peptides, and analogues					1.76897e+08	2.36483e+08	2.26189e+08	2.06685e+08	1.38526e+08	1.80475e+08	1.8807e+08	2.222e+08	1.61707e+08	1.01637e+08	1.08721e+08	1.16476e+08	1.53482e+08	140801864	1.54587e+08	143368071	1.85748e+08	1.48492e+08	1.95207e+08	1.65535e+08	1.24795e+08	1.93045e+08	226938099	2.00584e+08
MP298	2.809	367.233	Ohmefentanyl	[M+2H]2+	C23H30N2O2	FRPRNNRJTCONEC-UHFFFAOYSA-N	81.9		C22750							#78995-14-9	3.76063e+06	8.85575e+06	1.24438e+07	3.30055e+06	9.10416e+06	3.27558e+06	1.40815e+07	7.1141e+06	9.32458e+06	1.74595e+07	7.0714e+06	1.39526e+07	1.01436e+07	1.12523e+07	1.24992e+07	1.09955e+07	2.82959e+07	4.59323e+07	0	0	0	0	0	0
MP299	4.528	370.164	AB-FUBINACA metabolite 3	[M+ACN+H]+	C20H20FN3O3	XWTKFXNTAUXIRK-KRWDZBQOSA-N	77.7			Organic acids and derivatives	Carboxylic acids and derivatives	Amino acids, peptides, and analogues					6.88726e+06	6.11587e+06	1.30787e+07	5.04418e+06	8.35742e+06	1.23678e+07	3.08938e+06	613584	1.43281e+06	1.5097e+06	0	5.00711e+06	1.23689e+07	5.12306e+06	7.70639e+06	1.34742e+07	6.27507e+06	3.70548e+06	1.80991e+06	1.79438e+06	1.93288e+06	2.90086e+06	2.03311e+06	1.83281e+06
MP300	3.487	370.244	Piboserod	[M+H]+	C22H31N3O2	KVCSJPATKXABRQ-UHFFFAOYSA-N	72.4	HMDB0256527		Organoheterocyclic compounds	Indoles and derivatives	Indolecarboxylic acids and derivatives					1.92663e+07	2.00775e+07	1.80535e+07	2.15785e+07	2.291e+07	2.467e+07	2.17629e+07	1.15703e+07	1.17831e+07	1.49386e+07	1.26629e+07	1.75022e+07	3.23362e+07	2.40002e+07	3.79948e+07	6.73701e+07	5.23217e+07	4.11984e+07	0	0	0	0	0	0
MP301	4.997	373.255	8,8a-Deoxyoleandolide	[M+H]+	C20H36O6	OLPAVFVRSHWADO-KYEFFAPUSA-N	78.4		C11989				Lipids	PK Polyketides	PK04 Macrolides and lactone polyketides	#53428-54-9	9.38773e+06	1.21428e+07	1.1149e+07	1.17248e+07	1.01413e+07	8.23843e+06	8.97681e+06	1.03082e+07	8.76402e+06	9.0502e+06	1.11888e+07	1.02804e+07	1.04701e+07	3.12023e+06	4.90018e+06	7.28868e+06	9.23372e+06	2.20088e+07	9.39531e+06	1.3844e+07	7.80958e+06	1.62778e+07	1.0055e+07	1.09908e+07
MP302	4.139	376.258	Tuberostemonine H	[M+H]+	C22H33NO4	GYOGHROCTSEKDY-UEIGSNQUSA-N	79.1			Alkaloids and derivatives	Stemona alkaloids	Stemoamide-type alkaloids					1.39738e+08	6.4822e+07	1.92242e+08	1.68522e+08	1.0893e+08	1.21185e+08	0	0	0	0	0	0	6.99975e+07	1.11691e+08	9.49836e+07	4.98513e+07	1.3548e+08	5.46547e+07	2.70073e+07	2.63537e+07	2.96721e+07	3.07394e+07	2.58502e+07	2.68901e+07
MP303	5.295	376.32	N-(m-Methoxybenzyl)hexadecanamide	[M+H]+	C24H41NO2	FIQGQTITXPTKIY-UHFFFAOYSA-N	75.8			Benzenoids	Phenol ethers	Anisoles					1.00507e+07	1.46387e+07	1.02093e+07	2.93872e+06	5.71231e+06	1.44353e+07	0	313641	375875	2.08402e+06	0	0	2.49407e+07	1.87196e+06	1.40791e+06	4.27862e+06	1.62295e+06	1.64602e+06	1.79563e+06	2.35041e+06	4.8838e+06	1.36025e+06	3.57062e+06	1.49199e+06
MP304	3.045	380.18	8H-Purin-8-one, 7-(2-butynyl)-7,9-dihydro-9-(6-methoxy-3-pyridinyl)-6-(1-piperazinyl)-	[M+H]+	C19H21N7O2	DKHHDEIZLVCHEA-UHFFFAOYSA-N	78.4	HMDB0259448		Organoheterocyclic compounds	Diazinanes	Piperazines					1.09949e+07	1.82584e+07	3.92687e+07	6.15635e+06	2.32867e+07	4.69598e+06	4.69857e+06	1.2598e+06	4.28235e+06	5.44484e+06	2.35363e+06	7.1134e+06	2.62204e+06	4.17789e+07	5.33623e+06	1.65985e+06	1.29273e+07	5.55705e+06	5.44298e+06	1.5365e+06	16011338	1.12904e+07	7.68277e+06	1.20266e+07
MP305	0.645	381.078	5-({[3-chloro-5-(trifluoromethyl)-2-pyridyl]methyl}thio)-4-pentyl-4H-1,2,4-triazol-3-ol	[M+NH4]+	C14H16ClF3N4OS		73.6										8.48161e+07	4.07694e+07	9.55642e+07	9.66537e+07	6.20483e+07	7.70988e+07	6.93695e+06	3.50453e+07	1.04669e+08	5.06746e+07	4.29432e+07	7.85257e+07	4.24139e+07	30132527	35723344	3.4555e+07	4.48662e+07	4.69093e+07	8.49482e+07	1.18585e+08	8.45166e+07	9.00715e+07	7.15665e+07	6.69687e+07
MP306	3.898	382.232	Ajaconine	[M+H]+	C22H33NO3	RLXRCZIALRMBJR-FHEIIQTONA-N	83.6		C08656				Alkaloids	Alkaloids derived by amination reactions	Terpenoid alkaloids	#545-61-9	3.39773e+07	7.12093e+06	1.64176e+07	3.1842e+07	3.01628e+07	2.69988e+07	0	0	0	0	0	0	2.38181e+07	6.23917e+07	5.09926e+06	6.85232e+06	4.49097e+06	4.71972e+06	1.52807e+06	3.60111e+06	1.42515e+06	1.43888e+06	3.237e+06	1.45475e+06
MP307	2.885	382.269	1-[(1R,2S,10S,12S,13R,16R,18R)-16-hydroxy-1,13,17,17-tetramethyl-9-azapentacyclo[10.8.0.02,10.03,8.013,18]icosa-3,5,7-trien-9-yl]ethanone	[M+H]+	C25H35NO2	OGSHVAKUSGJWTH-FQBMDWTRSA-N	78.2			Organoheterocyclic compounds	Indoles and derivatives	Indolines					0	1.29439e+07	9.00899e+06	2.22627e+07	6.65154e+06	2.71278e+07	3.79303e+06	0	1.46474e+06	3.28366e+06	60986.6	1.18166e+07	1.45671e+07	2.02116e+07	1.7441e+07	9.65678e+06	3.77891e+07	352528	2.38357e+06	0	0	0	0	0
MP308	5.978	383.203	Corynoxeine	[M+H]+	C22H26N2O4	MUVGVMUWMAGNSY-KAXDATADSA-N	83.8	HMDB0250480		Organoheterocyclic compounds	Indolizidines						7.17938e+06	7.87083e+06	6.34837e+06	7.17292e+06	5.57643e+06	5.45451e+06	4.63295e+06	5.75699e+06	5.53801e+06	5.96287e+06	5.92045e+06	5.88589e+06	5.56085e+06	3.24781e+06	5.15973e+06	1.38085e+07	5.67871e+06	2.93984e+07	0	3.66475e+06	0	0	5.42396e+06	4.7287e+06
MP309	4.516	384.252	N-Arachidonylglycine	[2M+Na]+	C22H35NO3	YLEARPUNMCCKMP-DOFZRALJSA-N	80.1	HMDB0005096		Organic acids and derivatives	Carboxylic acids and derivatives	Amino acids, peptides, and analogues				#179113-91-8	5.29192e+06	6.78726e+06	1.54903e+07	2.01102e+07	7.83896e+06	1.94956e+07	1.03986e+06	1.02244e+06	1.44633e+06	1.0171e+06	3.46868e+06	4.0162e+06	1.33242e+07	1.01679e+07	2.32424e+07	2.8888e+06	7.9461e+06	1.40425e+07	0	3.85e+06	1.02873e+06	4.68603e+06	2.38376e+06	2.89794e+06
MP310	3.151	391.185	O-Benzyl-D-serine	[2M+NH4]+	C10H13NO3	IDGQXGPQOGUGIX-SECBINFHSA-N	73.4										3.17292e+07	1.30283e+07	1.86522e+07	2.77317e+07	3.55448e+07	8.81052e+07	8.77501e+06	1.23503e+07	8.60109e+06	9.70028e+06	1.46682e+07	8.47684e+06	2.4608e+07	2.14602e+07	7.15357e+07	1.78057e+07	3.81918e+07	1.36727e+07	4.79969e+06	1.8028e+07	2.89024e+07	3.05087e+07	5.71146e+06	0
MP311	3.764	394.232	fingolimod-P	[2M+NH4]+	C19H34NO5P	LRFKWQGGENFBFO-UHFFFAOYSA-N	83.2	HMDB0243705		Organic acids and derivatives	Organic phosphoric acids and derivatives	Phosphate esters					1.28232e+07	6.62101e+06	6.50027e+06	1.01466e+07	2.37232e+07	5.45089e+06	5.90339e+06	7.76252e+06	2.33202e+07	1.43417e+07	1.56548e+07	5.49558e+07	1.13305e+07	9.47851e+06	1.01555e+07	3.32341e+07	1.00401e+07	1.21097e+07	4.79064e+06	1.18679e+07	9.37148e+06	2.66732e+07	1.09844e+07	3.13749e+07
MP312	4.57	399.176	2-amino-4-{[2-({[(3S)-2,3-dihydroxy-2-[(1S)-1-hydroxyethyl]butanoyl]oxy}methyl)phenyl]carbamoyl}butanoic acid	[2M+Na]+	C18H26N2O8		85.8										1.60962e+07	2.14212e+07	2.77268e+07	1.16869e+07	2.13297e+07	2.3471e+07	1.81162e+07	0	1.03453e+07	0	2.55347e+06	1.01743e+07	1.0193e+07	2.72157e+07	1.41845e+07	8.00185e+06	1.0824e+07	7.96468e+06	1.03764e+07	8.08639e+06	7.99462e+06	7.85617e+06	1.98847e+07	1.69556e+07
MP313	5.895	401.286	Poly THF n5	[M+Na]+	C20H42O6	PRXLONJYBZDUFU-UHFFFAOYSA-N	85.8										2.07628e+07	2.83344e+07	2.16348e+07	2.10987e+07	2.18558e+07	1.44356e+07	2.34135e+07	2.12642e+07	2.16659e+07	1.75654e+07	2.5803e+07	1.46893e+07	2.14431e+07	1.41069e+07	1.51024e+07	1.62074e+07	2.09472e+07	3.14528e+07	1.9319e+07	2.78943e+07	2.1905e+07	2.43473e+07	1.85161e+07	2.73531e+07
MP314	4.291	402.191	5-{5-[(2S)-1-Benzyl-2-pyrrolidinyl]-1,2,4-oxadiazol-3-yl}-N-(2-methoxyethyl)-2-pyridinamine	[M+H]+	C21H25N5O2		84.3										3.16072e+07	3.14237e+07	3.13916e+07	3.2135e+07	3.14159e+07	3.1686e+07	3.14788e+07	3.13699e+07	3.2514e+07	3.22332e+07	3.1368e+07	3.24632e+07	1.53597e+07	4.59933e+07	2.03165e+07	0	0	0	5.48752e+06	105744817	0	9.118e+07	7.6544e+06	1.1795e+08
MP315	0.861	405.008	Uridine 5_-(trihydrogen diphosphate)	[M+H]+	C9H14N2O12P2	XCCTYIAWTASOJW-XVFCMESISA-N	85.5			Nucleosides, nucleotides, and analogues	Pyrimidine nucleotides	Pyrimidine ribonucleotides					1.76062e+07	3.48104e+07	3.57598e+07	3.80369e+07	3.46168e+07	3.56353e+07	2.94118e+07	1.75613e+07	1.93666e+07	1.96406e+07	1.9934e+07	3.86404e+07	2.87864e+07	3.88326e+07	3.28864e+07	1.55565e+07	2.40668e+07	2.16187e+07	3.7093e+07	4.05385e+07	2.85276e+07	2.16934e+07	3.81234e+07	1.86565e+07
MP316	4.582	410.3	Veratramine	[M+2H]2+	C27H39NO2	MALFODICFSIXPO-AZAJSESZSA-N	81.5	HMDB0259781	C10829	Benzenoids	Fluorenes		Alkaloids	Alkaloids derived by amination reactions	Steroid alkaloids	#60-70-8	9.87839e+06	1.16022e+07	3.64301e+06	1.12344e+06	5.72872e+06	4.96437e+06	2.27482e+06	1.5823e+06	5.13986e+06	9.2862e+06	1.99183e+07	1.39169e+07	1.67841e+07	2.18183e+07	5.40419e+06	5.51724e+06	9.98626e+06	1.08231e+07	2.39772e+06	4.1259e+06	2.07854e+06	1.51301e+06	2.28193e+06	4.33522e+06
MP317	5.216	415.21	Bis(4-ethylbenzylidene)sorbitol	[M+H]+	C24H30O6	RPMMDFYGVMKCJU-UHFFFAOYSA-N	85										3.09123e+08	254086005	385456273	2.10048e+08	288284601	1.817e+08	2.97161e+08	1.68273e+08	2.68722e+08	1.95204e+08	2.29117e+08	1.37812e+08	534983091	1.32295e+08	1.2948e+08	1.84199e+08	1.46104e+08	1.00228e+08	2.04009e+08	291433668	2.35988e+08	3.42977e+08	2.96833e+08	3.32936e+08
MP318	5.166	424.319	(5as,5br,7as,11as,11br,13s,13ar)-2,5b,8,8,11a,13a-hexamethyl-5ah,6h,7h,7ah,9h,10h,11h,11bh,12h,13h-phenanthro[2,1-e]isoindol-13-yl acetate	[M+H]+	C28H41NO2	IYASUOJSBNTBFH-SKNBCFTNSA-N	82.3			Lipids and lipid-like molecules	Prenol lipids	Sesterterpenoids					5.46912e+07	3.09141e+07	6.47268e+07	5.79648e+07	2.74138e+07	2.96067e+07	9.31803e+06	1.61035e+07	9.43314e+06	9.25458e+06	9.60743e+06	9.29574e+06	4.81306e+07	1.86492e+07	0	3.54823e+06	0	5.58139e+07	7.26186e+07	1.00454e+07	3.28053e+07	2.05602e+07	4.23523e+07	3.17954e+07
MP319	5.081	426.26	(2R)-3-{[(2-Aminoethoxy)(hydroxy)phosphoryl]oxy}-2-hydroxypropyl myristate	[M+H]+	C19H40NO7P		70.4										4.42324e+06	2.24839e+07	9.62416e+06	1.32498e+07	1.72806e+07	1.86758e+07	3.18033e+07	1.64339e+07	2.31548e+07	3.68356e+07	3.86052e+07	3.36231e+07	4.46629e+07	2.37555e+07	1.69446e+07	2.93014e+07	1.96942e+07	2.87626e+07	1.65455e+07	1.34087e+07	2.12505e+07	1.35905e+07	1.52001e+07	1.35402e+07
MP320	5.591	428.372	Stearoyl-L-carnitine	[M+ACN+H]+	C25H49NO4	FNPHNLNTJNMAEE-UHFFFAOYSA-N	82	HMDB0000848		Lipids and lipid-like molecules	Fatty Acyls	Fatty acid esters				#25597-09-5	1.35233e+08	1.34995e+08	1.37799e+08	1.32452e+08	1.36388e+08	1.34133e+08	1.35278e+08	1.2965e+08	133532480	1.31166e+08	1.3179e+08	1.46776e+08	2.27212e+08	1.63128e+08	0	2.65144e+07	0	2.876e+08	3.4367e+08	0	1.37943e+08	7.13709e+07	3.1811e+08	2.08768e+08
MP321	4.213	432.2	methyl 2-(dimethylamino)-3-hydroxy-14-oxo-4,10-bis(prop-1-en-2-yl)-13,15,16-trioxatetracyclo[9.2.2.1,.0,]hexadeca-5,7-diene-7-carboxylate	[M+H]+	C23H29NO7		81										5.44531e+07	4.22525e+07	4.55907e+07	4.44146e+07	6.24606e+07	6.69922e+07	3.83203e+07	3.17523e+07	3.4157e+07	4.00831e+07	2.82258e+07	3.05864e+07	3.13946e+07	1.07207e+07	195120444	2.82013e+08	5.69836e+06	7.40693e+07	0	0	0	0	0	0
MP322	5.332	437.192	4,6'-Epoxyorotiniflavan-4-ol	[M+H]+	C26H28O6	OHXCIEXSFNBDTK-LOUQGOMINA-N	81.1										5.02852e+07	4.54937e+07	4.27908e+07	3.76482e+07	3.55934e+07	1.91488e+07	3.24459e+07	1.91922e+07	5.34416e+07	1.24668e+07	1.80809e+07	2.94811e+07	5.12987e+07	2.40832e+07	2.511e+07	2.4212e+07	2.64207e+07	2.08643e+07	2.52436e+07	4.37279e+07	3.0931e+07	3.84709e+07	3.14087e+07	3.78392e+07
MP323	4.557	439.277	(3-Aminopropyl)(cyclohexylmethyl)phosphinic acid	[M+Na]+	C10H22NO2P	XOESDNIUAWGCLU-UHFFFAOYSA-N	76.7			Organophosphorus compounds							4.28659e+07	4.43721e+07	2.7345e+07	2.41856e+07	1.17475e+07	2.33697e+07	3.47883e+07	24988364	2.31321e+07	1.83259e+07	2.19177e+07	920915	2.41797e+07	8.77907e+07	3.55083e+07	1.65814e+07	0	3.17535e+07	3.44636e+07	358123	7.00497e+06	1.12063e+07	1.23845e+07	4.01206e+07
MP324	4.693	449.266	7-Hydroxycoumarinyl arachidonate	[M+CH3OH+H]+	C29H36O4	SFTGFGOBCQCZDY-DOFZRALJSA-N	74.5										3.24693e+07	4.81248e+07	7.27617e+07	1.4795e+07	8.0434e+06	1.15362e+07	2.43767e+07	1.14075e+07	4.38842e+06	1.71536e+07	1.07991e+07	6.95396e+06	2.03114e+06	2.53905e+07	2.10595e+06	2.10734e+06	2.65846e+06	1.90483e+06	2.4981e+07	4.60677e+07	3.41178e+07	3.76171e+07	3.29041e+07	4.41419e+07
MP325	3.965	454.292	1-tridecanoyl-2-hydroxy-sn-glycero-3-phosphocholine	[M+H]+	C21H44NO7P	WNRCJJWBAXNAPE-HXUWFJFHSA-N	72.3			Lipids and lipid-like molecules	Glycerophospholipids	Glycerophosphocholines					1.1582e+07	6.60322e+06	7.40135e+06	5.3727e+06	1.07879e+07	1.00269e+07	3.15483e+07	3.07207e+06	1.0285e+07	4.33611e+06	2.12994e+06	6.3227e+06	5.43905e+06	1.83289e+07	1.93227e+07	1.10489e+07	0	4.29577e+06	9.34711e+06	0	4.85955e+06	1.39895e+07	5.28667e+06	1.92681e+07
MP326	4.302	460.279	3-Benzyl-5-(6-carboxyhexyl)-1-(2-cyclohexyl-2-hydroxyethylamino)hydantoin	[M+H]+	C25H37N3O5	YZJVWSKJHGEIBL-UHFFFAOYSA-N	72.7	HMDB0249489		Organoheterocyclic compounds	Azolidines	Imidazolidines					2.8404e+07	1.61699e+07	2.41019e+07	2.36852e+07	4.06372e+07	2.16583e+07	4.82129e+06	9.61352e+06	1.09416e+07	1.03308e+07	5.40674e+06	9.472e+06	9.39558e+06	2.43518e+06	3.45876e+06	1.62276e+07	690359	1.1804e+07	4.46757e+07	7.50898e+06	2.46115e+07	2.41604e+07	3.01222e+07	3.24699e+07
MP327	5.644	476.273	1-Palmitoyl-2-hydroxy-sn-glycero-3-PE	[M+Na]+	C21H44NO7P	YVYMBNSKXOXSKW-HXUWFJFHSA-N	88.3			Lipids and lipid-like molecules	Glycerophospholipids	Glycerophosphoethanolamines					1036989818	1043099980	1045694963	1026935482	1027053664	1026806749	1034643415	1003815242	1019690086	1013099173	1003486375	1018009202	7.10555e+06	0	0	0	0	5.53799e+07	4579667527	1.18685e+08	2564237362	1193364490	2978803425	1933092552
MP328	5.682	480.306	1-oleoyl-sn-glycero-3-phosphoethanolamine	[2M+H]+	C23H46NO7P	PYVRVRFVLRNJLY-UHFFFAOYSA-N	87.2	HMDB0011506		Lipids and lipid-like molecules	Glycerophospholipids	Glycerophosphoethanolamines				#89576-29-4	1955492627	1937621945	1645794592	2272167085	2378998877	2446971248	2884542483	2652229803	2339524091	2806045229	4231138837	3156883560	2363347223	2351449583	2348823693	2359021339	2346844895	2371858620	2412724566	2364293096	2405013821	2391980478	2415317116	2402646662
MP329	6.516	480.307	2,3-Dihydroxypropyl 2-[(9Z)-9-octadecenoylamino]ethyl hydrogen phosphate	[M+Na]+	C23H46NO7P		74.2										2.86702e+07	2.53696e+07	4.46074e+07	1.41374e+07	1.72688e+07	5.04074e+07	1.09757e+07	1.08769e+07	2.98086e+07	2.46141e+06	3.84962e+07	4.24526e+07	1.43539e+07	1.85382e+07	2.04711e+07	4.06978e+07	7.19701e+06	9.71348e+06	1.73618e+07	2.74587e+07	2.25295e+07	1.21583e+08	1.06365e+07	3.29621e+06
MP330	5.255	482.323	1-pentadecanoyl-sn-glycero-3-phosphocholine	[M+H]+	C23H48NO7P	RJZVWDTYEWCUAR-JOCHJYFZSA-N	78.8			Lipids and lipid-like molecules	Glycerophospholipids	Glycerophosphocholines					3.16573e+07	4.32222e+07	3.18463e+07	2.85805e+07	2.36306e+07	3.76374e+07	2.64246e+07	1.78293e+07	2.19021e+07	1.85064e+07	2.88715e+07	1.65116e+07	4.57238e+07	1.22929e+08	5.67443e+07	3.80835e+07	4.28793e+07	2.32598e+07	7.56193e+06	0	1.6293e+06	0	0	0
MP331	4.467	486.295	Hydroxy Ebastine	[2M+H]+	C32H39NO3	UDZUMQUGNZBRMN-UHFFFAOYSA-N	74.6			Benzenoids	Benzene and substituted derivatives	Diphenylmethanes					3.61081e+07	2.42557e+07	5.42296e+07	3.11104e+07	2.70419e+07	2.65429e+07	0	0	0	0	0	0	8.64334e+06	6.41166e+07	3.63552e+07	4.83814e+06	4.19443e+07	1.42441e+07	546317	492644	1.6209e+06	581674	567515	2.59666e+06
MP332	5.321	494.322	LysoPC(16:1(9Z)/0:0)	[M+H]+	C24H48NO7P	LFUDDCMNKWEORN-ZXEGGCGDSA-N	79.3	HMDB0010383	C04230	Lipids and lipid-like molecules	Glycerophospholipids	Glycerophosphocholines	Lipids	Phospholipids	Glycerophospholipids	#76790-27-7	1152210724	9.33706e+08	4.75234e+08	5.10502e+08	7.16012e+08	9.98717e+08	1429216404	1606318374	9.65815e+08	2268445901	1657052929	1837754253	1940246956	1505732562	1332963279	1578432273	1466310788	2014089825	7.15081e+08	7.4917e+08	1014221908	696307417	7.72486e+08	6.21022e+08
MP333	5.667	496.338	PC(16:0/0:0)	[M+H]+	C24H50NO7P	ASWBNKHCZGQVJV-HSZRJFAPSA-N	84.6	HMDB0010382	C04230	Lipids and lipid-like molecules	Glycerophospholipids	Glycerophosphocholines	Lipids	Phospholipids	Glycerophospholipids	#17364-16-8	1982188384	2011515534	1704010799	7.4167e+08	2024085748	1827613748	1549150396	485215290	1151202663	1276680054	5.73637e+08	4.91943e+08	8.53697e+08	9.78461e+08	5.52386e+08	6.59788e+08	6.16584e+08	8.38668e+08	3300512628	8.75755e+08	1727013944	1468671068	2232692674	1544904481
MP334	5.569	496.338	PC(O-14:0/2:0)	[M+H]+	C24H50NO7P	HEALIQQDEGDSLS-UHFFFAOYNA-N	81.4										6.43243e+08	7.59065e+08	6.40206e+08	6.63959e+08	8.58191e+08	7.72394e+08	7.33594e+08	3.11249e+08	506568572	7.39925e+08	9.54108e+08	1086363991	1047231613	8.77152e+08	4.67923e+08	6.75832e+08	5.06418e+08	1111438452	890820936	4.04359e+08	6.99243e+08	5.33969e+08	8.12734e+08	587564185
MP335	5.405	502.327	2-Hydroxy-3-[(9Z,12Z)-9,12-octadecadienoyloxy]propyl 2-(trimethylammonio)ethyl phosphate	[M+H-H2O]+	C26H50NO7P		91.9										3.03984e+07	2.79474e+07	1.55333e+07	4.76952e+07	2.37669e+07	4.83606e+07	3.94437e+07	3.52429e+07	3.94541e+07	2.62291e+07	3.12328e+06	2.25356e+07	2.47438e+07	1.40731e+08	5.9002e+07	1.76131e+07	3.8573e+07	7.41321e+06	7.18241e+06	8.78512e+06	2.10904e+07	7.07219e+06	2.44265e+07	2.26486e+06
MP336	6.215	504.305	1-stearoyl-sn-glycero-3-phosphoethanolamine	[M+Na]+	C23H48NO7P	BBYWOYAFBUOUFP-UHFFFAOYSA-N	92.3	HMDB0011130		Lipids and lipid-like molecules	Glycerophospholipids	Glycerophosphoethanolamines				#69747-55-3	4.11631e+07	5.37147e+07	4.31117e+07	2.08491e+07	2.65753e+07	1.45565e+07	1.45713e+07	1.3884e+07	2.10034e+07	1.87056e+07	1.47376e+07	2.23727e+07	1.26895e+07	2.49862e+07	9.42726e+06	5.50833e+06	6.39473e+06	7.76612e+06	5.75675e+07	1.12654e+07	3.84561e+07	4.17414e+07	3.53734e+07	4.8447e+07
MP337	5.713	504.343	13-Hydroxy-6-(1-hydroxyethyl)-9-isopropyl-12,14-dimethyl-3-methylene-15-nonyl-1-oxa-4,7,10-triazacyclopentadecane-2,5,8,11-tetrone	[M+H]+	C28H49N3O7		85.4										1.15896e+07	1.27429e+07	1.23465e+07	1.32227e+07	2.83303e+07	2.22526e+07	6.21514e+06	2.63489e+07	0	1.31934e+07	3.2151e+07	2.80577e+07	2.50568e+06	1.2011e+08	7.03487e+06	3.19533e+06	1.07605e+07	3.96888e+06	1.39984e+07	6.26079e+06	5.94888e+06	1.32658e+06	2.06694e+07	1.31939e+06
MP338	6.566	505.312	N-[(1S,2S,8S,8aS)-8-Hydroxy-7-{(2S)-1-[(4-methoxybenzyl)amino]-1-oxo-2-propanyl}-1,4a-dimethyldecahydro-2-naphthalenyl]-4-methoxybenzamide	[M+H-H2O]+	C31H42N2O5		81.7										7.80729e+06	1.19146e+07	1.55836e+07	0	1.16279e+07	1.02204e+06	8.58062e+06	8.46182e+06	1.75871e+07	1.87906e+07	0	3.82998e+06	1.22791e+07	2.39999e+07	2.28524e+07	7.86342e+06	2.07603e+07	1.08698e+07	8876.26	0	0	2421.73	0	3.28156e+06
MP339	5.192	506.322	PC(17:2(9Z,12Z)/0:0)	[M+H]+	C25H48NO7P	GYPQKMKDLBCBMB-XTVBGRGASA-N	77.3	HMDB0256157		Lipids and lipid-like molecules	Glycerophospholipids	Glycerophosphocholines					4.79507e+07	4.69521e+07	4.72292e+07	5.5404e+07	5.1318e+07	6.32153e+07	6.14793e+07	6.13677e+07	6.51223e+07	6.57773e+07	9.10043e+07	4.90373e+07	8.81848e+07	6.65213e+07	6.07023e+07	6.87202e+07	6.46639e+07	9.91869e+07	5.06511e+07	3.35776e+07	6.79488e+07	4.09153e+07	4.88493e+07	3.18442e+07
MP340	6.308	507.27	Methyl (2R,4S,6S,12bR)-4-(4-fluorophenyl)-2-{[2-(4-morpholinyl)ethyl]amino}-1,2,3,4,6,7,12,12b-octahydroindolo[2,3-a]quinolizine-6-carboxylate	[M+CH3OH+H]+	C29H35FN4O3		79.7										2.93183e+07	7.25676e+07	2.06654e+07	3.84749e+07	2.29677e+07	3.86567e+07	2.53011e+07	2.07392e+07	2.44876e+07	2.93475e+07	2.1389e+07	4.02649e+07	4.30759e+07	3.35124e+07	4.94927e+07	1.48065e+07	3.06193e+07	5.07529e+07	2.00521e+07	7.5112e+07	6.4744e+06	2.01094e+07	1.62316e+06	3.94872e+07
MP341	3.449	508.228	2-[(1S,4S,5S)-5-Isopropyl-4-({[(4-methoxyphenyl)sulfonyl]amino}methyl)-2-methyl-2-cyclohexen-1-yl]-N-(3-pyridinylmethyl)acetamide	[M+Na]+	C26H35N3O4S		77.4										5.35693e+07	4.425e+07	116996667	2.0057e+07	5.1137e+07	4.9261e+07	1.33267e+07	8.87094e+06	1.13914e+07	1.26804e+07	8.2407e+06	8.93242e+06	6.40431e+06	0	0	2.15081e+07	1.39023e+07	2.48745e+07	1.83407e+07	1.14457e+08	9.70542e+07	7.1734e+07	9.51056e+06	2.29144e+07
MP342	6.183	508.273	Epothilone B	[M+H]+	C27H41NO6S	QXRSDHAAWVKZLJ-PVYNADRNSA-N	81.1	HMDB0251874	C12154	Phenylpropanoids and polyketides	Macrolides and analogues	Epothilones and analogues	Lipids	PK Polyketides	PK04 Macrolides and lactone polyketides; PK14 Non-ribosomal peptide/polyketide hybrids	#152044-54-7	4.00209e+07	5.6973e+07	3.7592e+07	4.40267e+07	3.45276e+07	4.26139e+07	4.0851e+07	2.3449e+07	3.30466e+07	4.02423e+07	3.50405e+07	4.23753e+07	1.49704e+08	8.21513e+07	1.37298e+08	5.9432e+07	6.55733e+07	4.99041e+07	0	0	0	0	0	0
MP343	5.946	510.354	1-heptadecanoyl-sn-glycero-3-phosphocholine	[M+H]+	C25H52NO7P	SRRQPVVYXBTRQK-XMMPIXPASA-N	80.9			Lipids and lipid-like molecules	Glycerophospholipids	Glycerophosphocholines					3.66154e+07	4.20083e+07	4.25307e+07	2.39724e+07	3.6441e+07	3.00094e+07	5.38335e+07	2.16807e+07	3.08112e+07	3.19875e+07	2.46588e+07	1.79251e+07	5.21872e+07	2.01674e+07	1.46817e+07	2.366e+07	1.12625e+07	4.05083e+07	1.02226e+08	2.14067e+06	3.3725e+07	2.78937e+07	4.08053e+07	2.9896e+07
MP344	4.448	515.253	Lucidenic acid D	[M+H]+	C29H38O8	LTJSBYAKDOGXLX-JTJCPSTFSA-N	70.7	HMDB0036435		Lipids and lipid-like molecules	Prenol lipids	Triterpenoids				#98665-16-8	2.2717e+07	1.39385e+07	5.86166e+07	1.12013e+07	8.72274e+06	8.55323e+06	7.97509e+06	7.84955e+06	7.89887e+06	8.39294e+06	8.41528e+06	8.03032e+06	5.02141e+06	2.47457e+07	1.47645e+07	2.46865e+06	1.13407e+07	2.04249e+06	1.44158e+07	1.14014e+07	1.381e+07	1.76813e+07	2.45428e+07	2.94554e+07
MP345	5.223	518.322	LysoPC(18:3(6Z,9Z,12Z)/0:0)	[M+H]+	C26H48NO7P	MRTUWVDDQVMUCR-ACHCNROVSA-N	78.1	HMDB0010387	C04230	Lipids and lipid-like molecules	Glycerophospholipids	Glycerophosphocholines	Lipids	Phospholipids	Glycerophospholipids		2.32694e+08	1.42184e+08	1.26013e+08	1.32203e+08	1.07134e+08	1.65495e+08	1.33181e+08	1.9624e+08	1.21047e+08	2.21837e+08	3.84545e+08	1.41419e+08	180794282	1.23306e+08	1.23726e+08	1.35297e+08	1.07223e+08	165241280	2.43013e+08	1.6736e+08	2.05083e+08	1.96937e+08	165156341	2.03942e+08
MP346	6.905	520.338	(2S)-3-Hydroxy-2-[(9Z,12Z)-9,12-octadecadienoyloxy]propyl 2-(trimethylammonio)ethyl phosphate	[M+H]+	C26H50NO7P		86.9										314478229	3.13453e+08	3.25719e+08	301881982	3.44808e+08	3.6007e+08	3.2196e+08	3.11001e+08	3.31905e+08	3.1332e+08	3.33337e+08	3.28078e+08	171045265	4.9441e+07	1.1483e+08	33716674	2.11519e+07	1.17242e+07	388416329	1494078584	8.48583e+07	6.95196e+08	156244541	7.19591e+08
MP347	6.277	524.369	Platelet-activating factor	[M+NH4]+	C26H54NO7P	HVAUUPRFYPCOCA-AREMUKBSSA-N	88.7	HMDB0062195	C04598	Lipids and lipid-like molecules	Glycerophospholipids	Glycerophosphocholines	Lipids	GP Glycerophospholipids	GP01 Glycerophosphocholines	#74389-68-7	2.9848e+08	2.99134e+08	3.21159e+08	1.31001e+08	3.70327e+08	2.23059e+08	2.77036e+08	9.6216e+07	2.26327e+08	2.24319e+08	1.89922e+08	7.80055e+07	2.6063e+08	2.3157e+08	1.30581e+08	1.75177e+08	1.40108e+08	2.63594e+08	3.69301e+08	1.28396e+08	2.37758e+08	1.80769e+08	2.8989e+08	2.08963e+08
MP348	5.975	536.369	PC(O-16:0/3:1(2E))	[M+H]+	C27H54NO7P	FZTHXYOLVRRAMJ-AREMUKBSSA-N	71			Lipids and lipid-like molecules	Glycerophospholipids	Glycerophosphocholines					9.98788e+06	1.29632e+07	8.17025e+06	9.2807e+06	7.538e+06	8.43789e+06	4.43694e+07	2.06515e+07	2.30771e+07	1.94117e+07	2.77955e+07	1.67212e+07	3.82541e+07	2.62307e+07	2.79975e+06	1.20419e+07	6.7e+06	4.2452e+07	2.31473e+07	1.31325e+06	1.72458e+07	7.79139e+06	2.0194e+07	1.13179e+07
MP349	7.125	545.401	Poly THF n7	[M+H]+	C28H58O8	GLMVYOLOOZINLY-UHFFFAOYSA-N	86										1.54967e+07	1.65394e+07	2.22059e+07	2.23245e+07	1.58629e+07	1.62315e+07	2.06755e+07	2.2679e+07	2.04669e+07	1.84986e+07	2.14848e+07	1.56369e+07	1.96059e+07	2.88896e+07	4.02406e+07	0	1.01228e+07	0	2.81539e+07	33778303	0	2.45447e+07	7.54302e+06	4.00881e+07
MP350	6.652	563.347	Pinometostat	[M+H]+	C30H42N8O3	LXFOLMYKSYSZQS-XKHGBIBOSA-N	82.5	HMDB0256563		Nucleosides, nucleotides, and analogues	5'-deoxyribonucleosides						1.47834e+07	3.3485e+07	2.52191e+07	3.94377e+07	1.12075e+07	1.39351e+07	5.86944e+06	3.23533e+06	1.90617e+07	6.72867e+06	9.16051e+06	8.12802e+06	4.32543e+07	1.34216e+07	2.92759e+06	2.6734e+07	8.39004e+06	2.02036e+07	1.0007e+07	3.35151e+07	7.71298e+06	8.46968e+06	2.63364e+06	1.28603e+07
MP351	7.161	647.468	Irgafos 168	[M+NH4]+	C42H63O3P	JKIJEFPNVSHHEI-UHFFFAOYSA-N	77										2.85444e+07	3.40325e+07	2.47344e+07	2.96284e+07	2.78124e+07	2.94911e+07	5.44877e+07	4.10117e+07	2.59197e+07	3.64074e+07	2.48515e+07	3.77836e+07	2.37825e+07	1.06899e+07	1.03445e+07	8.12044e+06	9.96273e+06	1.85545e+07	4.15904e+07	5.41737e+07	5.47963e+07	6.03114e+07	3.4607e+07	7.81601e+07
MP352	6.141	647.51	(2S,3R,4E)-2-(Dodecanoylamino)-3-hydroxy-4-octadecen-1-yl 2-(trimethylammonio)ethyl phosphate	[2M+H]+	C35H71N2O6P		78										2.07053e+07	2.25892e+06	7.67055e+06	7.31814e+06	993369	2.77042e+06	2.18124e+07	2.68946e+07	7.66602e+06	1.25381e+07	1.42643e+07	2.31203e+07	7.85592e+06	9.90511e+06	8.23421e+06	8.8964e+06	6.33732e+06	4.77891e+06	9.44153e+06	4.36894e+07	4.87076e+06	1.16913e+07	8.81432e+06	1.80126e+07
MP353	6.903	703.572	Palmitoyl sphingomyelin	[2M+Na]+	C39H80N2O6P	RWKUXQNLWDTSLO-GWQJGLRPSA-N	86.2	HMDB0010169		Lipids and lipid-like molecules	Sphingolipids	Phosphosphingolipids				#6254-89-3	4.81062e+07	5.12302e+08	4.06865e+08	1.91287e+08	1.7383e+08	1.48294e+08	9.30085e+07	1.0644e+08	101088781	1.13432e+08	1.30563e+08	8.02705e+07	2.08936e+08	1.00136e+08	8.21266e+07	2.44109e+08	2.13979e+08	5.87847e+07	8.48972e+07	2.71256e+08	1.48485e+08	3.39881e+08	4.09125e+07	2.82741e+08
MP354	6.049	716.519	1-hexadecanoyl-2-(9Z,12Z-octadecadienoyl)-sn-glycero-3-phosphoethanolamine	[M+H-H2O]+	C39H74NO8P	HBZNVZIRJWODIB-UHFFFAOYSA-N	84.6	HMDB0008928		Lipids and lipid-like molecules	Glycerophospholipids	Glycerophosphoethanolamines				#26662-95-3	0	0	0	0	8.80576e+07	6.97696e+07	7.05733e+07	2.20077e+07	6.28836e+07	5.76322e+07	1.1777e+07	2.31069e+07	8.23264e+06	9.64038e+06	1.30417e+07	4.54063e+07	3.00036e+07	5.44001e+07	3.1422e+07	2.57381e+07	1.48466e+07	1.14952e+07	8.77072e+07	4.41645e+07
MP355	6.253	729.588	N-oleoylsphingosine-1-phosphocholine	[M+H]+	C41H81N2O6P	NBEADXWAAWCCDG-QDDWGVBQSA-N	88.4			Lipids and lipid-like molecules	Sphingolipids	Phosphosphingolipids					1.15817e+07	4.35476e+06	1.67052e+07	1.98174e+07	3.74781e+06	8.89647e+06	5.65186e+07	3.11843e+07	1.36922e+07	2.11056e+07	0	0	3.23221e+06	3.56957e+06	7.54204e+06	7.76347e+06	3.84319e+07	1.65851e+07	7.48756e+06	1.90384e+07	1.00198e+07	1.63162e+07	4.42247e+07	4.39393e+06
MP356	7.212	730.536	1,2-Dipalmitoleoyl-sn-glycero-3-phosphocholine	[M+H]+	C40H76NO8P	GPWHCUUIQMGELX-VHQDNGOZSA-N	82.8			Lipids and lipid-like molecules	Glycerophospholipids	Glycerophosphocholines					0	7.23241e+06	3.01779e+07	2.17581e+07	2.30295e+07	0	7.16201e+06	9.02178e+06	1.91382e+07	3.38303e+07	7.30532e+07	1.47146e+08	2.56156e+07	2.04455e+07	1.91388e+07	2.10365e+07	5.20964e+07	1.86732e+07	2.78067e+07	3.45158e+07	4.0129e+07	3.27904e+07	1.75069e+07	2.84174e+07
MP357	6.903	731.604	N-STEAROYLSPHINGOMYELIN	[M+NH4]+	C41H83N2O6P	LKQLRGMMMAHREN-YJFXYUILSA-N	86.2	HMDB0001348		Lipids and lipid-like molecules	Sphingolipids	Phosphosphingolipids				#58909-84-5	0	0	0	0	3.0673e+08	2.82447e+08	1.8661e+08	2.18364e+08	5.35819e+08	1.34363e+08	1.9091e+08	1.12631e+08	1.16158e+08	1.15959e+08	1.17321e+08	1.40837e+08	1.25296e+08	1.2397e+08	1.70989e+08	1.32244e+08	1.40987e+08	1.27999e+08	1.35143e+08	1.45981e+08
MP358	5.762	732.552	1-[(9Z)-octadecenoyl]-2-tetradecanoyl-sn-glycero-3-phosphocholine	[M+ACN+H]+	C40H78NO8P	KIVAJCJTVPWSRJ-OQHNRNOKSA-N	84.4	HMDB0008097		Lipids and lipid-like molecules	Glycerophospholipids	Glycerophosphocholines					2.00296e+07	1.68985e+07	1.34924e+07	1.72517e+07	1.49418e+07	2.34221e+07	1.2999e+07	1.53472e+07	8.55654e+06	9.8206e+06	1.0899e+07	1.24783e+07	5.07881e+06	5.0227e+06	9.82702e+06	1.21706e+07	1.80719e+07	1.06704e+07	1.12383e+07	2.23037e+07	0	2.44599e+07	1.63712e+07	4.46254e+07
MP359	5.691	740.52	1,2-DILINOLEOYL-SN-GLYCERO-3-PHOSPHATIDYLETHANOLAMINE	[M+H]+	C41H74NO8P	SSCDRSKJTAQNNB-DWEQTYCFSA-N	84.7			Lipids and lipid-like molecules	Glycerophospholipids	Glycerophosphoethanolamines					0	0	1.08704e+08	1.3528e+08	5.3768e+07	3.16645e+07	3.03494e+07	3.3284e+07	6.93357e+07	3.80236e+07	9.94202e+07	7.7e+06	2.51332e+07	5.57751e+07	3.53394e+07	3.37814e+07	8.96574e+07	3.66774e+07	5.49123e+07	3.10788e+07	5.00267e+07	4.7701e+07	5.93799e+07	2.80432e+07
MP360	7.234	746.567	1-stearoyl-2-oleoyl-sn-glycero-3-phosphoethanolamine zwitterion	[M+CH3OH+H]+	C41H80NO8P	JQKOHRZNEOQNJE-DJEJVYNPSA-N	78.5			Lipids and lipid-like molecules	Glycerophospholipids	Glycerophosphoethanolamines					4.53768e+07	5.96073e+07	2.83322e+07	2.48459e+07	2.39783e+07	1.62089e+07	2.42773e+07	3.47908e+07	3.50362e+07	2.50356e+07	2.96591e+07	3.92638e+07	2.00689e+07	2.04158e+07	2.67676e+07	2.13617e+07	1.73746e+07	2.45912e+07	3.0393e+07	6.45674e+07	4.75586e+07	3.60796e+07	4.11128e+07	4.49718e+07
MP361	5.63	760.582	1-Oleoyl-2-palmitoyl-sn-glycero-3-phosphocholine	[M+H]+	C42H82NO8P	RRVPPYNAZJRZFR-VYOBOKEXSA-N	85.7	HMDB0008100		Lipids and lipid-like molecules	Glycerophospholipids	Glycerophosphocholines					7.03775e+07	2.43158e+08	9.02749e+07	7.44837e+07	1.04293e+08	148390918	1.36398e+08	192538195	6.17148e+07	8.95007e+07	2.53997e+07	1.36953e+08	5.79461e+07	5.47943e+07	5.82057e+07	7.85554e+07	7.38018e+07	6.78148e+07	1.29134e+08	1.99682e+08	1.30316e+08	2.82141e+08	1.12998e+08	8.00986e+07
MP362	6.721	764.515	1-hexadecanoyl-2-(4Z,7Z,10Z,13Z,16Z,19Z-docosahexaenoyl)-sn-glycero-3-phosphoethanolamine	[M+ACN+H]+	C43H74NO8P	MPWUZHVZZKSTPV-MADBQMNMSA-N	74.9	HMDB0008946		Lipids and lipid-like molecules	Glycerophospholipids	Glycerophosphoethanolamines					1.16966e+07	2.39455e+06	1.20723e+06	1.14644e+06	1.20621e+07	9.096e+06	9.85015e+06	1.60927e+07	1.13595e+07	1.14593e+07	1.9758e+07	1.14624e+07	1.34735e+07	9.62336e+06	7.74278e+06	1.60096e+06	7.12206e+06	2.59559e+06	1.10126e+07	1.91234e+07	0	1.19507e+07	1.01403e+07	2.50228e+07
MP363	6.87	778.532	1,2-di-[(9Z,12Z,15Z)-octadecatrienoyl]-sn-glycero-3-phosphocholine	[M+H]+	C44H76NO8P	XXKFQTJOJZELMD-JICBSJGISA-N	72.7			Lipids and lipid-like molecules	Glycerophospholipids	Glycerophosphocholines					145030983	6.42754e+08	5.32178e+08	3.22548e+08	2.62091e+08	2.08833e+08	1.66705e+08	1.86091e+08	1.74718e+08	1.88782e+08	1.97525e+08	1.60623e+08	137825795	1.46028e+08	1.49445e+08	171586683	3.8723e+08	3.33651e+08	2.75619e+08	2.39565e+08	3.02698e+08	6.35975e+08	2.71626e+08	1.9097e+08
MP364	6.738	780.551	2-[(5Z,8Z,11Z,14Z,17Z)-5,8,11,14,17-Icosapentaenoyloxy]-3-(palmitoyloxy)propyl 2-(trimethylammonio)ethyl phosphate	[2M+NH4]+	C44H78NO8P		71.7										2079898515	1803225184	1697012237	1746637743	1772430026	1732935873	1756091613	1800836617	1756790193	1782254665	1723334019	1725654131	1520641783	3.80642e+08	5526886794	2981607430	0	7.85676e+08	3.06492e+08	3681431290	5.81742e+08	0	5471163734	1351637528
MP365	5.975	806.564	1-hexadecanoyl-2-(4Z,7Z,10Z,13Z,16Z,19Z-docosahexaenoyl)-sn-glycero-3-phosphocholine	[M+CH3OH+H]+	C46H80NO8P	IESVDEZGAHUQJU-ZLBXKVHBSA-N	74.8	HMDB0007991		Lipids and lipid-like molecules	Glycerophospholipids	Glycerophosphocholines					2.55959e+07	2.34438e+07	2.07882e+07	2.22633e+07	1.95394e+07	2.6268e+07	3.95325e+07	8.5796e+07	1.87199e+08	3.03142e+07	2.50302e+07	8.47666e+07	0	1.001e+07	3.17447e+07	5.59219e+07	2.26632e+07	7.24892e+07	1.04626e+08	1.12678e+07	2.57327e+07	0	1.06338e+08	1.70125e+08

## Sheet: Table S2
ID	RT [min]	m/z	Name	Reference Ion	Formula	InChI Key	Total score	HMDB	KEGG	Super_Class	Class	Sub_Class	KEGG class1	KEGG class2	KEGG class3	CASNo	Haly_M1	Haly_M2	Haly_M3	Haly_M4	Haly_M5	Haly_M6	Haly_F1	Haly_F2	Haly_F3	Haly_F4	Haly_F5	Haly_F6	Arma_M1	Arma_M2	Arma_M3	Arma_M4	Arma_M5	Arma_M6	Arma_F1	Arma_F2	Arma_F3	Arma_F4	Arma_F5	Arma_F6
MN0	1.062	71.0135	Pyruvaldehyde	[M-H]-	C3H4O2	AIJULSRZWUXGPQ-UHFFFAOYSA-N	91.8	HMDB0001167	C00546	Organic oxygen compounds	Organooxygen compounds	Carbonyl compounds				#78-98-8	1.75247e+07	2.34762e+07	1.86866e+07	1.94222e+07	2.7155e+07	2.38719e+07	4.8987e+07	2.62181e+07	25479795	3.6446e+07	3.87896e+07	2.4786e+07	1.68053e+06	1.4009e+06	8.45902e+06	7.30146e+06	4.89862e+06	8.12697e+06	4.07328e+07	52674374	5.36556e+07	5.49296e+07	5.45689e+07	4.37871e+07
MN1	1.193	73.0291	Ethyl formate	[M-H]-	C3H6O2	WBJINCZRORDGAQ-UHFFFAOYSA-N	91.6	HMDB0031229		Organic acids and derivatives	Carboxylic acids and derivatives	Carboxylic acid derivatives				#109-94-4	4.37439e+07	4.15642e+07	4.66607e+07	4.77371e+07	5.48918e+07	4.58799e+07	3.74717e+07	3.90986e+07	4.44578e+07	4.38191e+07	3.33133e+07	4.32871e+07	5.39724e+07	6.4725e+07	6.53367e+07	5.61919e+07	6.49538e+07	5.18174e+07	1.90967e+07	5.95615e+07	2.34303e+07	3.50718e+07	1.92794e+07	2.51381e+07
MN2	0.641	78.9586	Chlorocarbonic acid	[M-H]-	CHClO2	AOGYCOYQMAVAFD-UHFFFAOYSA-N	81.8	HMDB0250109		Organic acids and derivatives	Organic carbonic acids and derivatives						165266759	1.76487e+08	1.7699e+08	1.6544e+08	1.72196e+08	1.64879e+08	1.48127e+08	1.32903e+08	1.40083e+08	1.39058e+08	1.43478e+08	1.58064e+08	1.56238e+08	1.46356e+08	1.55015e+08	1.38504e+08	1.51801e+08	1.39171e+08	1.59539e+08	1.78717e+08	1.67935e+08	1.63857e+08	1.70387e+08	1.80871e+08
MN3	1.827	83.0498	3-Methyl-2-butenal	[M-H]-	C5H8O	SEPQTYODOKLVSB-UHFFFAOYSA-N	93.2	HMDB0012157	C07330	Organic oxygen compounds	Organooxygen compounds	Carbonyl compounds				#107-86-8	1.61727e+07	8.81699e+06	9.58802e+06	8.43498e+06	2.03649e+07	9.84402e+06	953362	1.14644e+07	1.83472e+07	1.22278e+07	6.61248e+06	1.00453e+07	6.82036e+06	7.93792e+06	9.20563e+06	1.01701e+07	7.7314e+06	5.75914e+06	2.14136e+07	1.52123e+07	1.0008e+07	9.68357e+06	1.17951e+07	1.19698e+07
MN4	1.132	85.0291	Acetoacetaldehyde	[M-H]-	C4H6O2	PKQIDSVLSKFZQC-UHFFFAOYSA-N	92.5	HMDB0247909		Organic oxygen compounds	Organooxygen compounds	Carbonyl compounds					2.71585e+07	1.8701e+07	2.06531e+07	2.24735e+07	1.76683e+07	1.78285e+07	2.66343e+07	3.84171e+07	3.15982e+07	3.2905e+07	2.71234e+07	1.95499e+07	3.66965e+07	1.77822e+07	2.07619e+07	2.45892e+07	1.71326e+07	1.85722e+07	2.31429e+07	2.3877e+07	3.41912e+07	4.0082e+07	2.44961e+07	2.62132e+07
MN5	0.512	86.9933	Sodium pyruvate	[M-H]-	C3H3NaO3	DAEPDZWVDSPTHF-REWHXWOFAL	73.5										764506	1.03878e+06	1.23523e+06	1.01028e+06	937630	992381	857873	829566	1.13031e+06	849548	820758	798608	953139	1.01243e+06	990995	1.16057e+06	1.08071e+06	976294	381886	853547	633650	1.27281e+06	1.14609e+06	848325
MN6	0.827	87.0083	2-hydroxyacrylic Acid	[M-H]-	C3H4O3	FEWFXBUNENSNBQ-UHFFFAOYSA-N	92.5	HMDB0062676		Organic acids and derivatives	Carboxylic acids and derivatives	Carboxylic acids					1.89346e+08	1.16967e+08	1.262e+08	7.60162e+07	6.70598e+07	1.14546e+08	3.94149e+07	189353149	6.43781e+07	1.06145e+08	7.28488e+07	4.31955e+06	136121271	180579955	1.27211e+08	7.26657e+07	1.27803e+08	9.46548e+07	5.97988e+07	6.25469e+07	6.02799e+07	5.93114e+07	5.69005e+07	6.17107e+07
MN7	0.831	96.9596	1,1-Dichloroethane	[M-H]-	C2H4Cl2	SCYULBFZEHDVBN-UHFFFAOYSA-N	84.6	HMDB0244020	C18247	Organohalogen compounds	Organochlorides					#75-34-3	2244744436	3543132128	3890370024	3243082877	2480340427	2797888793	1669173076	1758719321	1859933473	1003811867	1278508405	1300120991	1875981094	1219635583	4.18948e+08	2300004341	2532515840	2711021239	1435095737	4433516576	3136793670	2870251155	2359025430	2125335867
MN8	0.644	96.9691	Phosphoric acid	[M-H]-	H3O4P	NBIIXXVUZAFLBC-UHFFFAOYSA-N	93.2	HMDB0001429	C00009	Homogeneous non-metal compounds	Non-metal oxoanionic compounds	Non-metal phosphates				#7664-38-2	1240112707	1258469789	1316253567	1168167538	1299110134	1207088205	1074634950	9.80504e+08	1033057397	1057820460	1039320876	1120735968	1097621312	1040091052	1205671935	1135139743	1070468782	1139332331	9.94816e+08	1314992630	1213917606	1256004313	1217087691	1289306829
MN9	1.076	99.0082	Succinic anhydride	[M-H]-	C4H4O3	RINCXYDBBGOEEQ-UHFFFAOYSA-N	93.2	HMDB0032523	C19524	Organic acids and derivatives	Carboxylic acids and derivatives	Dicarboxylic acids and derivatives				#108-30-5	2.55087e+07	2.10393e+07	2.97356e+07	2.51526e+07	2.84226e+07	3.00528e+07	1.21559e+07	1.81839e+07	1.57704e+07	1.56009e+07	1.4618e+07	1.81644e+07	2.34463e+07	2.63086e+07	3.03154e+07	2.48876e+07	2.88621e+07	2.29929e+07	1.31139e+07	2.61424e+07	1.46491e+07	1.81772e+07	1.19209e+07	1.46463e+07
MN10	0.734	101.024	2-Ketobutyric acid	[M-H]-	C4H6O3	TYEYBOSBBBHJIV-UHFFFAOYSA-N	93.1	HMDB0000005	C00109	Organic acids and derivatives	Keto acids and derivatives	Short-chain keto acids and derivatives	Organic acids	Carboxylic acids	2-Oxocarboxylic acids	#600-18-0	1.24739e+07	3.1711e+07	1.18103e+07	1.684e+07	1.97182e+07	3.16062e+07	9.13128e+06	1.10806e+07	3.78392e+07	3.2643e+07	1.64451e+07	1.2278e+07	1.96208e+07	1.7475e+07	1.90384e+07	1.88517e+07	1.98929e+07	2.04471e+07	1.86685e+07	1.95852e+07	1.70276e+07	1.88063e+07	1.93194e+07	1.8488e+07
MN11	0.906	101.024	ERYTHRULOSE, D-	[M-H]-	C4H8O4	UQPHVQVXLPRNCX-GSVOUGTGSA-N	92.2			Organic oxygen compounds	Organooxygen compounds	Carbohydrates and carbohydrate conjugates					1.22439e+08	1.58552e+08	1.22868e+08	1.57286e+08	1.28551e+08	1.35194e+08	4.80404e+07	1.22154e+08	1.47502e+08	143753837	1.18598e+08	8.2894e+07	8.91881e+07	139573900	1.04156e+08	113130610	135055171	9.92877e+07	1.45041e+08	1.16259e+08	1.39398e+08	1.27826e+08	8.98232e+07	1.30974e+08
MN12	1.256	101.024	D-()-Erythrose	[M-H]-	C4H8O4	YTBSYETUWUMLBZ-IUYQGCFVSA-N	96.1	HMDB0002649	C01796	Organic oxygen compounds	Organooxygen compounds	Carbohydrates and carbohydrate conjugates	Carbohydrates	Monosaccharides	Aldoses	#583-50-6	5.86313e+06	0	0	1.67179e+06	4.46436e+07	4.19746e+07	1.65226e+06	7.29948e+07	6.95587e+07	6.93104e+07	7.07282e+07	4.73986e+07	3.17565e+07	3.7345e+07	3.18501e+07	2.96668e+07	3.43922e+07	2.72119e+07	3.06375e+07	3.16724e+07	3.2771e+07	3.02263e+07	3.86479e+07	3.00405e+07
MN13	0.888	103.003	Malonic acid	[M-H]-	C3H4O4	OFOBLEOULBTSOW-UHFFFAOYSA-N	84.3	HMDB0000691	C00383	Organic acids and derivatives	Carboxylic acids and derivatives	Dicarboxylic acids and derivatives	Organic acids	Carboxylic acids	Dicarboxylic acids	#141-82-2	1.49577e+08	1.48992e+08	1.54782e+08	1.58916e+08	1.66271e+08	1.57507e+08	1.15171e+08	1.12955e+08	1.14563e+08	1.14682e+08	1.2271e+08	1.13633e+08	1.79052e+07	3.38683e+07	6.20565e+07	1.65845e+08	5.08031e+07	2.22699e+08	4.55142e+07	5.59319e+08	1.53459e+08	3.35989e+08	0	1.84517e+07
MN14	1.344	103.04	alpha-Hydroxyisobutyric acid	[M-H]-	C4H8O3	BWLBGMIXKSTLSX-UHFFFAOYSA-N	92.9	HMDB0000729		Organic acids and derivatives	Hydroxy acids and derivatives	Alpha hydroxy acids and derivatives				#594-61-6	8.91525e+06	1.10015e+07	8.72598e+06	1.02867e+07	1.05986e+07	8.40451e+06	1.05797e+07	8.40459e+06	1.05007e+07	9.13984e+06	1.10714e+07	1.15552e+07	8.50589e+06	8.39983e+06	8.97311e+06	8.99577e+06	1.25502e+07	8.41433e+06	9.62389e+06	1.33249e+07	1.32954e+07	1.07365e+07	9.02189e+06	1.0751e+07
MN15	0.662	110.985	Potassium propionate	[M-H]-	C3H5KO2	BWILYWWHXDGKQA-UHFFFAOYSA-M	87.6	HMDB0303166		Organic acids and derivatives	Carboxylic acids and derivatives	Carboxylic acid derivatives					4.73605e+06	5.9854e+06	3.45794e+06	3.16558e+06	9.32379e+06	7.26759e+06	6.1027e+06	1.41369e+07	6.06642e+06	6.45113e+06	1.02138e+07	5.43117e+06	1.40817e+07	5.52245e+06	5.49075e+06	5.50844e+06	5.74788e+06	5.55667e+06	5.53636e+06	6.15428e+06	5.75045e+06	5.52905e+06	5.52232e+06	6.01583e+06
MN16	0.927	111.008	isocitric acid	[M-H]-	C6H8O7	ODBLHEXUDAPZAU-UHFFFAOYSA-N	93.2	HMDB0000193	C00311	Organic acids and derivatives	Carboxylic acids and derivatives	Tricarboxylic acids and derivatives	Organic acids	Carboxylic acids	Tricarboxylic acids	#320-77-4	1.67984e+08	1.69515e+08	1.60078e+08	172139046	2.05849e+08	1.704e+08	2.41124e+08	2.11722e+08	2.79631e+08	2.23887e+08	1.76965e+08	2.39717e+08	1.63665e+08	1.93799e+08	2.80857e+08	2.22238e+08	1.40194e+08	1.70085e+08	2.09531e+08	1.51936e+08	208707091	2.66591e+08	2.35594e+08	2.59889e+08
MN17	1.045	111.008	2-Hydroxy-2-(2-methoxy-2-oxoethyl)succinic acid	[M-H]-	C7H10O7		92.6										1.55231e+07	1.09349e+07	1.4477e+07	16390939	2.49664e+07	1.46806e+07	1.92689e+07	1.24969e+07	1.91709e+07	4.04581e+07	1.42892e+07	2.60973e+07	1.16087e+07	1.22475e+07	3.03999e+07	4.42627e+07	2.31667e+07	1.29523e+07	8.89331e+06	1.55265e+07	2.94426e+07	2.12377e+07	6.21121e+06	1.24687e+07
MN18	4.006	112.985	Acetylenedicarboxylic acid	[M-H]-	C4H2O4	YTIVTFGABIZHHX-UHFFFAOYSA-N	90.8	HMDB0247933	C03248	Organic acids and derivatives	Carboxylic acids and derivatives	Dicarboxylic acids and derivatives				#142-45-0	2.50815e+08	2.41612e+08	2.44974e+08	2.34659e+08	249841720	2.49355e+08	2.61479e+08	2.46183e+08	245817658	2.62391e+08	2.52068e+08	2.52094e+08	2.46694e+08	1.82431e+08	1.01878e+08	1.73946e+08	2.04189e+08	4.03297e+08	3.04095e+08	2.63106e+08	2.10287e+08	3.59038e+08	2.96513e+08	3.664e+08
MN19	0.998	113.024	Diethyl {[(2-hydroxyphenyl)amino]methylene}malonate	[M-H]-	C14H17NO5		93.3										1.58255e+07	3.35057e+07	2.55119e+07	2.2158e+07	4.80495e+06	1.56309e+07	0	1.05729e+07	1.42179e+07	8.08529e+06	1.32952e+07	0	7.26005e+06	1.20249e+07	1.01319e+07	7.14999e+06	8.2525e+06	6.65012e+06	4.42878e+07	7.60831e+06	7.51186e+06	7.13939e+06	1.77582e+07	6.93726e+06
MN20	1.863	115.04	alpha-ketoadipic acid	[M-H]-	C6H8O5	FGSBNBBHOZHUBO-UHFFFAOYSA-N	93.2	HMDB0000225	C00322	Organic acids and derivatives	Keto acids and derivatives	Medium-chain keto acids and derivatives	Organic acids	Carboxylic acids	2-Oxocarboxylic acids	#3184-35-8	7.1189e+06	0	1.51362e+06	2.3513e+06	8.69346e+06	0	2.34876e+07	2.20428e+07	1.43258e+07	3.59742e+07	2.78932e+07	9.43377e+06	799595	1.214e+06	837746	8.54052e+06	2.24747e+07	2.21074e+06	6.95959e+07	3.56229e+06	2.60721e+06	4.93351e+06	9.79848e+06	1.13965e+07
MN21	1.269	120.012	L-Cysteine	[M-H]-	C3H7NO2S	XUJNEKJLAYXESH-REOHCLBHSA-N	83.5	HMDB0000574	C00097	Organic acids and derivatives	Carboxylic acids and derivatives	Amino acids, peptides, and analogues	Peptides	Amino acids	Common amino acids	#52-90-4	5.87772e+06	6.45505e+06	2.65457e+06	1.07087e+06	7.40673e+06	2.63096e+06	1.11418e+07	5.15314e+06	790095	3.67827e+06	0	198130	2.16329e+06	2.4478e+06	2.39248e+06	2.6882e+06	2.30034e+06	2.35906e+06	8.67771e+06	2.14751e+06	1.19346e+07	2.67226e+06	2.0178e+06	2.04445e+06
MN22	3.661	121.029	Benzoic acid	[M-H]-	C7H6O2	WPYMKLBDIGXBTP-UHFFFAOYSA-N	86.5	HMDB0001870	C00180	Benzenoids	Benzene and substituted derivatives	Benzoic acids and derivatives				#65-85-0	1.98259e+07	1.35151e+07	1.48375e+07	1.2477e+07	1.29095e+07	1.11795e+07	1.04861e+07	1.08589e+07	1.01613e+07	1.12987e+07	1.05901e+07	1.00209e+07	2.89781e+07	3.12449e+07	1.11299e+07	1.93782e+07	1.46818e+07	1.7641e+07	3.73746e+06	2.41135e+06	4.56735e+06	7.10032e+06	4.00832e+06	5.02359e+06
MN23	1.313	127.039	(+)-5-Hydroxymethyl-5-Methylfuran-2-One	[M-H]-	C6H8O3	YWBPYSCGWZUZTP-UHFFFAOYSA-N	93.8			Organoheterocyclic compounds	Dihydrofurans	Furanones					6.3758e+07	1.17723e+08	9.27482e+07	5.59014e+07	8.46015e+07	7.51344e+07	3.80757e+07	5.61905e+07	7.0197e+07	2.14783e+07	9.46769e+06	0	5.34011e+07	6.99159e+07	3.21888e+07	4.3157e+07	5.87063e+07	1.676e+08	2.77923e+07	2.71124e+07	3.73105e+07	3.83771e+07	3.7472e+07	6.34419e+07
MN24	0.619	127.039	Aceglutamide	[M-H]-	C7H12N2O4	KSMRODHGGIIXDV-YFKPBYRVSA-N	86.3	HMDB0006029		Organic acids and derivatives	Carboxylic acids and derivatives	Amino acids, peptides, and analogues				#2490-97-3	2.66359e+08	2.65414e+08	2.6365e+08	2.63652e+08	2.66558e+08	2.6597e+08	4.18859e+08	265246838	261916705	264481918	264552022	263186368	2.6494e+08	3.9503e+08	3.06888e+08	3.63615e+08	3.24853e+08	2.80075e+08	2.16455e+08	3.03225e+08	273563873	2.63409e+08	2.62137e+08	2.448e+08
MN25	7.416	128.035	Pyroglutamic acid	[M-H]-	C5H7NO3	ODHCTXKNWHHXJC-VKHMYHEASA-N	89.2	HMDB0000267	C01879	Organic acids and derivatives	Carboxylic acids and derivatives	Amino acids, peptides, and analogues	Peptides	Amino acids	Other amino acids	#98-79-3	1.33877e+07	3.45601e+06	1.77699e+07	1.41483e+07	1.3651e+07	7.26912e+06	1.79017e+07	1.71925e+07	1.45684e+07	1.67256e+07	13422618	1.56648e+07	1.65419e+07	1.09264e+07	1.29681e+07	1.48625e+07	1.21282e+07	1.19126e+07	1.67986e+07	1.45731e+07	1.11471e+07	1.65361e+07	1.37356e+07	1.00479e+07
MN26	3.183	129.055	4-Acetylbutyrate	[M-H]-	C6H10O3	MGTZCLMLSSAXLD-UHFFFAOYSA-N	92.5	HMDB0061881	C02129	Lipids and lipid-like molecules	Fatty Acyls	Fatty acids and conjugates	Lipids	FA Fatty acyls	FA01 Fatty Acids and Conjugates	#3128-06-1	2.07322e+08	1.95966e+08	151506160	251525987	1.79418e+08	2.31275e+08	250526464	2.90901e+08	2.68307e+08	1.71432e+08	1.66985e+08	3.00276e+08	2.37089e+08	1.40048e+08	2.29548e+08	3.10949e+08	2.72244e+08	2.60101e+08	1.99806e+08	1.62749e+08	2.31142e+08	1.77143e+08	1.69624e+08	2.68249e+08
MN27	7.635	129.936	Creatine	[M-H]-	C4H9N3O2	CVSVTCORWBXHQV-UHFFFAOYSA-N	76.3	HMDB0000064	C00300	Organic acids and derivatives	Carboxylic acids and derivatives	Amino acids, peptides, and analogues				#57-00-1	9.87763e+06	9.82575e+06	9.35498e+06	1.29638e+07	1.10994e+07	9.04511e+06	8.55078e+06	9.38578e+06	1.04841e+07	1.60894e+07	1.41683e+07	8.65462e+06	1.27306e+07	1.58555e+07	1.51413e+07	2.41114e+06	6.5778e+06	4.21173e+06	1.06794e+07	1.15001e+07	1.14123e+07	6.75609e+06	1.83436e+07	1.72798e+07
MN28	0.512	130.983	Oxaloacetic acid	[M-H]-	C4H4O5	KHPXUQMNIQBQEV-UHFFFAOYSA-N	78.5	HMDB0000223	C00036	Organic acids and derivatives	Keto acids and derivatives	Short-chain keto acids and derivatives	Organic acids	Carboxylic acids	2-Oxocarboxylic acids	#328-42-7	2.37445e+07	2.78026e+07	2.85822e+07	2.751e+07	2.71369e+07	2.68733e+07	2.51141e+07	2.60169e+07	2.62902e+07	2.61822e+07	2.49343e+07	2.34651e+07	2.571e+07	2.71065e+07	3.13946e+07	2.88715e+07	2.75519e+07	2.56517e+07	1.87414e+07	2.97569e+07	2.46833e+07	2.79846e+07	2.67478e+07	2.75981e+07
MN29	1.498	131.034	O-glutaroyl-L-carnitine	[M-H]-	C12H21NO6	NXJAXUYOQLTISD-SECBINFHSA-N	94.8	HMDB0013130		Lipids and lipid-like molecules	Fatty Acyls	Fatty acid esters				#102636-82-8	2.12501e+08	2.12131e+08	2.10267e+08	2.13097e+08	2.16191e+08	2.11806e+08	224774075	2.10662e+08	2.24126e+08	2.16406e+08	210745052	227033205	3.06165e+08	9.34553e+08	361063674	6.55343e+08	5.42347e+08	1.82696e+08	0	0	0	0	0	0
MN30	0.559	131.082	Ornithine	[M-H]-	C5H12N2O2	AHLPHDHHMVZTML-SCSAIBSYSA-N	86	HMDB0000214	C01602	Organic acids and derivatives	Carboxylic acids and derivatives	Amino acids, peptides, and analogues				#70-26-8	1.61747e+07	1.3889e+07	1.35545e+07	1.44221e+07	878694	1.47854e+07	1.89121e+07	1.95446e+07	1.72694e+07	1.89927e+07	2.0447e+07	1.80126e+07	1.3877e+07	1.25783e+07	2.28253e+07	2.23875e+07	2.40274e+07	1.99537e+07	1.4907e+07	1.14219e+07	1.12669e+07	9.62483e+06	9.46939e+06	7.57028e+06
MN31	7.337	132.923	1,3-Dithiole-2-thione	[M-H]-	C3H2S3	WYKJWNVWJOKVQP-UHFFFAOYSA-N	82.2	HMDB0244178		Organoheterocyclic compounds	Heteroaromatic compounds						8.29782e+07	6.40601e+07	5.982e+07	8.53992e+07	2.38031e+07	1.53166e+07	4.02827e+07	4.15988e+07	73696408	2.18657e+07	3.73014e+07	3.97152e+07	3.88797e+07	7.30213e+07	3.67138e+07	2.70205e+07	7.08378e+07	0	2.75793e+07	5.16808e+07	140881019	1.32463e+07	9.48621e+07	1.89751e+07
MN32	1.165	133.014	L-Malic acid	[M-H]-	C4H6O5	BJEPYKJPYRNKOW-REOHCLBHSA-N	91	HMDB0000156	C00149	Organic acids and derivatives	Hydroxy acids and derivatives	Beta hydroxy acids and derivatives	Organic acids	Carboxylic acids	Hydroxycarboxylic acids	#97-67-6	1466889311	1472962827	1458543408	1467834030	1481649497	1475136439	1519312583	1493418282	1482467959	1505967213	1508498226	1464268615	1.34655e+08	0	6.00729e+08	5.53154e+08	1.44732e+08	5.04772e+08	3227375128	2425424411	2510015661	1970463958	3797177169	2493126754
MN33	0.686	134.046	N-(2-Phenylethyl)-7H-purin-6-amine	[M-H]-	C13H13N5	GPGPFPKQCMKMDY-UHFFFAOYSA-N	93.4			Organoheterocyclic compounds	Imidazopyrimidines	Purines and purine derivatives					3.60222e+07	5.9801e+07	4.27448e+07	3.7851e+07	5.95026e+07	4.34717e+07	5.49397e+07	3.72128e+07	2.85798e+07	3.78058e+07	3.14249e+07	2.49883e+07	4.8932e+07	5.41782e+07	4.58891e+07	4.0157e+07	4.60683e+07	4.24032e+07	3.18021e+07	2.55415e+07	2.55455e+07	3.28398e+07	4.26568e+07	3.24654e+07
MN34	3.28	137.024	Isopropyl 3-hydroxybenzoate	[M-H]-	C10H12O3	VANDBVAFPVUVNX-UHFFFAOYSA-N	92.6										3.28311e+07	4.21925e+07	3.69368e+07	3.68292e+07	2.86887e+07	5.09444e+07	3.47618e+07	2.98617e+07	3.19714e+07	3.24851e+07	3.36328e+07	3.02487e+07	4.79075e+07	4.29625e+07	4.21407e+07	3.82477e+07	5.11006e+07	3.07306e+07	1.77086e+07	2.94023e+07	3.19166e+07	4.22606e+07	3.37096e+07	2.69129e+07
MN35	4.218	138.019	2-Hydroxy-N-(4-methylphenyl)-5-nitrobenzamide	[M-H]-	C14H12N2O4	BTHWTFZOABTOKZ-UHFFFAOYSA-N	93.3										3.63973e+07	3.45421e+07	3.55877e+07	3.43419e+07	3.58296e+07	3.39509e+07	3.89244e+07	3.67697e+07	3.44753e+07	3.7715e+07	3.69864e+07	3.27578e+07	5.01265e+07	4.21482e+07	2.24898e+07	2.82443e+07	4.44113e+07	6.01475e+07	3.08306e+07	2.55593e+07	2.92639e+07	3.66213e+07	3.55525e+07	3.84242e+07
MN36	2.911	145.05	Adipic acid	[M-H]-	C6H10O4	WNLRTRBMVRJNCN-UHFFFAOYAY	94.2	HMDB0000448	C06104	Lipids and lipid-like molecules	Fatty Acyls	Fatty acids and conjugates	Organic acids	Carboxylic acids	Dicarboxylic acids	#124-04-9	3.09899e+07	3.26372e+07	2.9935e+07	3.10993e+07	3.45354e+07	3.4286e+07	6.47437e+07	3.30201e+07	3.8816e+07	3.31457e+07	4.12638e+07	1.95938e+08	1.73376e+07	2.53319e+07	1.57064e+07	3.92828e+07	2.21304e+07	3.84251e+07	7.08769e+06	2.82309e+08	8.11019e+07	3.51437e+07	4.04036e+06	2.51547e+07
MN37	1.441	147.066	pantoic acid	[M-H]-	C6H12O4	OTOIIPJYVQJATP-BYPYZUCNSA-N	86.5	HMDB0240389	C00522	Lipids and lipid-like molecules	Fatty Acyls	Fatty acids and conjugates				#470-29-1	4.09187e+06	5.34006e+06	5.55581e+06	4.11844e+06	7.3262e+06	6.25158e+06	4.34636e+06	2.89289e+06	5.59051e+06	6.26713e+06	3.66863e+06	1.19565e+07	3.33306e+06	3.08787e+06	4.96686e+06	6.99632e+06	5.99261e+06	5.799e+06	3.82966e+06	9.15271e+06	6.34012e+06	7.12247e+06	4.14107e+06	4.37433e+06
MN38	3.689	154.063	L-Histidine	[M-H]-	C6H9N3O2	HNDVDQJCIGZPNO-YFKPBYRVSA-N	97.6	HMDB0000177	C00135	Organic acids and derivatives	Carboxylic acids and derivatives	Amino acids, peptides, and analogues	Peptides	Amino acids	Common amino acids	#71-00-1	1.46745e+07	1.03546e+07	1.0493e+07	1.40381e+07	1.32044e+07	8.2063e+06	7.07124e+06	1.38694e+07	1.66086e+07	1.31338e+07	1.75657e+07	1.58751e+07	1.60866e+07	1.46864e+07	1.78427e+07	1.01286e+07	2.44714e+07	1.37421e+07	5.77243e+06	5.83878e+06	8.97638e+06	1.08013e+07	1.09516e+07	1.55742e+07
MN39	0.816	155.009	Orotic acid	[M-H]-	C5H4N2O4	PXQPEWDEAKTCGB-UHFFFAOYSA-N	86	HMDB0000226	C00295	Organoheterocyclic compounds	Diazines	Pyrimidines and pyrimidine derivatives				#65-86-1	6.21215e+06	6.55338e+06	6.20601e+06	6.91807e+06	6.78348e+06	6.46044e+06	1.24432e+07	1.01542e+07	1.2387e+07	2.49049e+07	1.20127e+07	3.87245e+07	3.92148e+06	1.93987e+06	2.66564e+06	3.6474e+06	2.95037e+06	5.104e+06	1.25257e+07	1.82328e+07	3.19487e+07	1.53761e+07	2.18964e+07	2.85163e+07
MN40	4.352	155.071	2-Propylglutaric acid	[M-H]-	C8H14O4	IFNXFIJXYVEYLF-UHFFFAOYSA-N	85.3	HMDB0060684	C16658	Lipids and lipid-like molecules	Fatty Acyls	Fatty acids and conjugates				#32806-62-5	3.95462e+06	4.46523e+06	5.6887e+06	4.86843e+06	3.42627e+06	5.38736e+06	5.17544e+06	1.02403e+06	1.22629e+06	682076	100342	1.40452e+06	6.12085e+06	162304	8.86157e+06	1.05981e+07	3.62376e+06	1.0066e+07	0	0	0	0	0	0
MN41	1.729	157.036	Allantoin	[M-H]-	C4H6N4O3	POJWUDADGALRAB-UHFFFAOYAE	91	HMDB0000462	C01551	Organoheterocyclic compounds	Azoles	Imidazoles				#97-59-6	241233713	2.31319e+08	2.38624e+08	224053056	2.56131e+08	2.24869e+08	2.18479e+08	2.48905e+08	2.64112e+08	2.35035e+08	2.48431e+08	2.36032e+08	1.8677e+08	1.72204e+08	1.78688e+08	3.35757e+08	1.86244e+08	1.84395e+08	1.15033e+08	3.82577e+08	2.89253e+08	2.23146e+08	5.28875e+08	1.87006e+08
MN42	3.158	158.081	N-Acetylvaline	[M-H]-	C7H13NO3	IHYJTAOFMMMOPX-LURJTMIESA-N	91.4	HMDB0011757		Organic acids and derivatives	Carboxylic acids and derivatives	Amino acids, peptides, and analogues				#96-81-1	1.76936e+07	2.14607e+07	1.49495e+07	2.51447e+07	1.70058e+07	1.71861e+07	1.99066e+07	2.03209e+07	1.89506e+07	2.00332e+07	1.85697e+07	2.32629e+07	1.1913e+07	0	6.59233e+06	2.95597e+07	1.38668e+07	2.78518e+07	1.32759e+07	4.55075e+07	3.1362e+07	3.24915e+07	7.35475e+06	2.07039e+07
MN43	4.209	159.102	3-Hydroxyoctanoic acid	[M-H]-	C8H16O3	NDPLAKGOSZHTPH-UHFFFAOYSA-N	93.1	HMDB0001954	C20793	Organic acids and derivatives	Hydroxy acids and derivatives	Medium-chain hydroxy acids and derivatives				#14292-27-4	5.38323e+06	5.78901e+06	5.82752e+06	1.21471e+07	5.45278e+06	5.8162e+06	2.16922e+06	2.5904e+06	6.44208e+06	2.81565e+06	4.86777e+06	1.01473e+07	1.33363e+07	5.78258e+06	9.82743e+06	1.28053e+07	5.24542e+06	6.52115e+06	1.94995e+06	1.91624e+06	2.59423e+06	2.81403e+06	2.93562e+06	2.93007e+06
MN44	3.036	161.081	Dimethicone	[M-H]-	C6H18OSi2	UQEAIHBTYFGYIE-UHFFFAOYSA-N	78.2	HMDB0033532		Organometallic compounds	Organometalloid compounds	Organosilicon compounds				#9006-65-9	667894	765263	602558	1.29742e+06	2.33335e+06	2.07504e+06	692500	1.12425e+06	1.09625e+06	7.22952e+06	979753	2.67912e+06	1.47464e+06	7.52302e+06	4.26607e+06	1.07822e+06	4.06547e+06	556803	174724	876428	180580	163789	168891	165107
MN45	0.971	162.041	Pterin	[M-H]-	C6H5N5O	HNXQXTQTPAJEJL-UHFFFAOYSA-N	89.6	HMDB0000802	C00715	Organoheterocyclic compounds	Pteridines and derivatives	Pterins and derivatives				#2236-60-4	6.39563e+07	4.83992e+07	3.39004e+07	3.93087e+07	1.98324e+07	2.62324e+07	4.54174e+06	3.2669e+06	2.88851e+06	9.98466e+06	5.10963e+06	4.15972e+06	3.16453e+07	1.74056e+07	1.92601e+07	2.21592e+07	3.14597e+07	2.73408e+07	1.26228e+07	1.85074e+07	1.63029e+07	1.74214e+07	1.8684e+07	1.4013e+07
MN46	6.683	165.018	Phthalic acid	[M-H]-	C8H6O4	XNGIFLGASWRNHJ-UHFFFAOYSA-N	86	HMDB0002107	C01606	Benzenoids	Benzene and substituted derivatives	Benzoic acids and derivatives				#88-99-3	3.45535e+07	3.22671e+07	3.1573e+07	3.45196e+07	2.21171e+07	3.32784e+07	3.0116e+07	4.04129e+07	3.15411e+07	3.76624e+07	3.75067e+07	3.42442e+07	5.24489e+07	4.44629e+07	5.38602e+07	4.78443e+07	6.53513e+07	7.07312e+07	4.49442e+06	3.18132e+07	8.536e+06	8.99159e+06	1.27258e+07	7.15158e+06
MN47	3.488	165.019	4-Formylsalicylic acid	[M-H]-	C8H6O4	JQSSYLDZHAPSJO-UHFFFAOYSA-N	93.2		C14100	Benzenoids	Benzene and substituted derivatives	Benzoic acids and derivatives				#51572-88-4	4.78897e+07	3.63244e+07	3.27595e+07	1.07385e+07	2.11035e+07	1.96693e+07	2.31718e+07	2.88836e+07	3.25778e+07	2.75174e+07	3.47582e+07	2.54257e+07	2.87363e+07	3.72769e+07	4.11431e+07	1.61834e+07	1.19675e+07	2.21027e+07	1.90328e+07	2.3701e+07	2.87824e+07	3.20524e+07	4.1391e+07	3.34832e+07
MN48	0.602	168.042	Phosphodimethylethanolamine	[M-H]-	C4H12NO4P	BLHVJAAEHMLMOI-UHFFFAOYSA-N	92.9	HMDB0060236	C13482	Organic acids and derivatives	Organic phosphoric acids and derivatives	Phosphate esters					2.23107e+08	2.36801e+08	2.34165e+08	2.33637e+08	2.07686e+08	2.21771e+08	232074282	2.29759e+08	2.24811e+08	2.06874e+08	2.05916e+08	2.14135e+08	2.15752e+08	2.25154e+08	2.2212e+08	1.84136e+08	2.58054e+08	1.90461e+08	2.55362e+08	2.52995e+08	1.58564e+08	2.65625e+08	2.83057e+08	2.70063e+08
MN49	0.976	170.045	3-SUCCINIMIDOPROPIONIC ACID	[M-H]-	C7H9NO4	DPISPNNORVOBQY-UHFFFAOYSA-N	75.2			Organic acids and derivatives	Carboxylic acids and derivatives	Carboxylic acid derivatives					2.06576e+07	3.17024e+07	2.39051e+07	3.04085e+07	2.70062e+07	2.46374e+07	2.94278e+07	1.80787e+07	1.3314e+07	2.65827e+07	2.15702e+07	2.50418e+07	2.55769e+07	3.73218e+07	3.15989e+07	30551993	3.02684e+07	3.10703e+07	1.31131e+07	1.97131e+07	1.917e+07	1.72097e+07	1.9936e+07	1.91469e+07
MN50	0.642	171.006	Glycerol 3-phosphate	[M-H]-	C3H9O6P	AWUCVROLDVIAJX-YEQUQEJONA-N	85.9	HMDB0252849	C03189	Lipids and lipid-like molecules	Glycerophospholipids	Glycerophosphates				#57-03-4	1.90338e+08	1.52356e+08	1.58323e+08	1.61641e+08	1.62588e+08	1.44354e+08	1.28975e+08	2.12232e+08	2.16938e+08	1.66842e+08	2.00105e+08	1.59684e+08	1.37823e+08	3.20885e+07	7.46235e+07	146587011	1.14013e+08	4.50692e+07	3.48174e+08	422326495	4.24151e+08	1.23394e+08	6.13123e+07	1.65578e+08
MN51	1.22	171.029	1,3,4-Trihydroxy-5-oxocyclohexanecarboxylic acid	[M-H]-	C7H10O6	WVMWZWGZRAXUBK-SYTVJDICSA-N	74.6	HMDB0012710	C00944	Organic acids and derivatives	Hydroxy acids and derivatives	Alpha hydroxy acids and derivatives				#10534-44-8	2.58448e+07	1.05505e+07	8.73413e+06	9.03461e+06	2.43369e+07	9.48707e+06	8.44626e+06	2.11625e+07	2.20538e+07	2.44002e+07	10324519	8.41502e+06	2.48097e+07	40839620	2.90071e+07	1.98558e+07	2.65845e+07	1.63012e+07	2.5086e+07	0	0	0	4.83813e+06	2.07241e+06
MN52	3.828	171.065	1,3-Cyclohexanedicarboxylic acid	[M-H]-	C8H12O4	XBZSBBLNHFMTEB-UHFFFAOYSA-N	86.2			Organic acids and derivatives	Carboxylic acids and derivatives	Dicarboxylic acids and derivatives					1.82803e+07	2.01714e+07	2.07555e+07	1.82361e+07	1.90834e+07	1.47666e+07	1.85032e+07	1.78535e+07	2.25393e+07	1.78692e+07	1.70524e+07	1.9446e+07	1.97093e+06	0	0	1.15494e+07	4.72726e+06	1.33925e+07	1.05445e+06	1.28411e+08	3.1007e+07	1.77064e+07	3.95647e+06	9.08436e+06
MN53	0.815	173.008	3,5a,6a,9-Tetrahydroxytetrahydro-2H,8aH-furo[2',3':4,5]furo[3,4-b]furo[3',2':2,3]furo[3,4-e][1,4]dioxine-5,7(5aH,6aH)-dione	[M-H]-	C12H12O12	MUYNUOXIHSNESP-UHFFFAOYSA-N	81.4			Organoheterocyclic compounds	Furofurans	Isosorbides					1.26704e+08	1.38424e+08	1.22036e+08	1.43231e+08	1.45235e+08	1.49426e+08	1.49857e+08	7.21346e+07	1.66801e+08	1.39697e+08	1.2311e+08	1.42509e+08	2.74479e+07	2.10426e+07	2.86199e+07	701389743	1.83266e+07	3.8117e+07	8.77577e+07	1.22342e+08	1.58914e+08	138544565	1.56912e+08	1.15688e+08
MN54	4.506	173.118	()-3-Hydroxynonanoic acid	[M-H]-	C9H18O3	XBUXARJOYUQNTC-UHFFFAOYSA-N	81.5	HMDB0031513		Organic acids and derivatives	Hydroxy acids and derivatives	Medium-chain hydroxy acids and derivatives				#88930-09-0	4.24267e+06	4.62808e+06	4.88346e+06	5.31453e+06	3.93618e+06	4.3548e+06	3.25293e+06	2.8988e+06	3.34091e+06	3.15431e+06	2.89686e+06	3.43303e+06	5.32547e+06	2.4463e+06	2.89416e+06	5.05528e+06	2.60775e+06	4.61202e+06	3.31512e+06	3.16957e+06	3.87437e+06	5.0759e+06	4.45787e+06	4.73804e+06
MN55	3.28	175.06	2-Isopropylmalic acid	[M-H]-	C7H12O5	BITYXLXUCSKTJS-ZETCQYMHSA-N	95.1	HMDB0000402	C02504	Lipids and lipid-like molecules	Fatty Acyls	Fatty acids and conjugates	Lipids	FA Fatty acyls	FA01 Fatty Acids and Conjugates	#49601-06-1	2.00357e+07	1.29229e+07	1.69194e+07	2.49879e+07	7.37252e+07	5.91425e+07	2.90842e+07	2.01473e+07	4.18018e+07	5.78779e+07	6.92963e+07	7.31418e+07	4.29307e+07	3.83216e+07	7.92565e+07	6.4147e+07	5.41001e+07	4.36516e+07	2.14447e+07	1.98386e+07	2.55342e+07	5.73747e+07	1.5738e+07	1.92777e+07
MN56	4.929	177.091	tetramethylterephthalic acid	[M-H]-	C12H14O4	NEOZDUDLYDUOTE-UHFFFAOYSA-N	87.3			Benzenoids	Benzene and substituted derivatives	Benzoic acids and derivatives					8.52197e+06	8.29955e+06	8.77156e+06	8.37401e+06	8.61331e+06	8.41146e+06	8.06657e+06	7.76538e+06	7.94201e+06	8.6912e+06	7.79771e+06	7.5398e+06	6.23605e+06	6.21251e+06	7.37221e+06	6.09912e+06	5.7919e+06	6.83101e+06	9.37991e+06	1.09302e+07	8.80344e+06	9.02711e+06	9.23218e+06	1.52915e+07
MN57	0.828	178.036	Isoxanthopterin	[M-H]-	C6H5N5O2	GLKCOBIIZKYKFN-UHFFFAOYSA-N	95.1	HMDB0000704	C03975	Organoheterocyclic compounds	Pteridines and derivatives	Pterins and derivatives				#529-69-1	235739780	2.2217e+08	2.14206e+08	2.22332e+08	2.22505e+08	2.09494e+08	2.04606e+08	2.05712e+08	2.14212e+08	2.08921e+08	2.15071e+08	2.12158e+08	9.83931e+07	112371072	0	8.45023e+07	2.3067e+08	1.26465e+08	2.6097e+08	3.35643e+08	1.31164e+08	1.76457e+08	5.31196e+08	5.65128e+08
MN58	0.986	179.02	2,4,7-trihydroxypteridine	[M-H]-	C6H4N4O3	BCVUYVOMXUKYFC-UHFFFAOYSA-N	93.2			Organoheterocyclic compounds	Pteridines and derivatives						4.42665e+07	3.18371e+07	2.7422e+07	2.38903e+07	3.43189e+07	2.47311e+07	2.9876e+07	2.19121e+07	4.34084e+07	5.02181e+07	4.71421e+07	3.95559e+07	9.79761e+06	1.36855e+07	6.25186e+06	2.14425e+07	3.72564e+07	2.0808e+07	5.96395e+07	6.76972e+07	5.89039e+07	4.23606e+07	8.8092e+07	0
MN59	1.16	182.045	4-Pyridoxic acid	[M-H]-	C8H9NO4	HXACOUQIXZGNBF-UHFFFAOYSA-N	87.2	HMDB0000017	C00847	Organoheterocyclic compounds	Pyridines and derivatives	Pyridinecarboxylic acids and derivatives				#82-82-6	1.60647e+07	1.7004e+07	1.51255e+07	1.64414e+07	1.65752e+07	1.63074e+07	3.13548e+07	1.42237e+07	1.96611e+07	2.03803e+07	1.48167e+07	2.76481e+07	1.72704e+07	1.19692e+07	1.72083e+07	3.61917e+07	1.78578e+07	3.62213e+07	6.78045e+06	2.38123e+07	2.18725e+07	2.1664e+07	1.00819e+07	1.13803e+07
MN60	4.492	183.004	2,4-Dinitrophenol	[M-H]-	C6H4N2O5	UFBJCMHMOXMLKC-UHFFFAOYSA-N	90.2	HMDB0245462	C02496	Benzenoids	Phenols	Nitrophenols				#51-28-5	9.29445e+07	8.71718e+07	8.60742e+07	9.13047e+07	9.09289e+07	8.27139e+07	9.64132e+07	8.18617e+07	78981814	8.38381e+07	8.35921e+07	8.08844e+07	1.09718e+08	8.46444e+07	4.25446e+07	7.08573e+07	9.40724e+07	1.33664e+08	8.0343e+07	7.87336e+07	6.31842e+07	1.0569e+08	9.71599e+07	1.15717e+08
MN61	2.802	185.045	Endothal	[M-H]-	C8H10O5	GXEKYRXVRROBEV-UHFFFAOYSA-N	87.2			Organic acids and derivatives	Carboxylic acids and derivatives	Dicarboxylic acids and derivatives					5.49147e+06	1.19734e+06	2.47801e+06	835071	9.89415e+06	1.92945e+06	4.75168e+06	5.55522e+06	8.238e+06	8.23822e+06	6.35501e+06	1.54737e+07	2.94004e+06	3.67387e+06	3.66398e+06	4.64258e+06	3.21244e+06	2.40393e+06	7.29593e+06	6.17861e+06	7.28175e+06	9.98111e+06	6.13844e+06	9.62504e+06
MN62	3.951	187.097	Azelaic acid	[M-H]-	C9H16O4	BDJRBEYXGGNYIS-UHFFFAOYAK	87.3	HMDB0000784	C08261	Lipids and lipid-like molecules	Fatty Acyls	Fatty acids and conjugates	Lipids	FA Fatty acyls	FA01 Fatty Acids and Conjugates	#123-99-9	6.77048e+07	6.45796e+07	6.21001e+07	6.24133e+07	6.48508e+07	6.1067e+07	7.93487e+07	7.1866e+07	7.82939e+07	7.14849e+07	7.37629e+07	6.96843e+07	7.06888e+07	1.40124e+08	6.54137e+07	7.98166e+07	6.81926e+07	7.93436e+07	7.60524e+07	7.1076e+07	6.01428e+07	4.39628e+07	6.834e+07	3.16222e+07
MN63	2.435	187.108	Glycyl-L-leucine	[M-H]-	C8H16N2O3	DKEXFJVMVGETOO-LURJTMIESA-N	89.7	HMDB0000759	C02155	Organic acids and derivatives	Carboxylic acids and derivatives	Amino acids, peptides, and analogues				#869-19-2	1.87789e+07	1.58451e+07	1.29573e+07	1.21603e+07	1.29552e+07	1.34762e+07	3.29517e+07	4.08272e+07	2.26976e+07	3.75373e+07	42226892	1.65197e+07	1.08073e+07	0	5.88329e+06	7.83845e+06	1.74028e+06	2.4128e+06	2.39511e+07	3.56564e+07	5.47759e+07	4.03408e+07	3.97261e+07	5.72545e+07
MN64	4.209	187.133	3-Hydroxydecanoic acid	[M-H]-	C10H20O3	FYSSBMZUBSBFJL-UHFFFAOYSA-N	86	HMDB0002203		Organic acids and derivatives	Hydroxy acids and derivatives	Medium-chain hydroxy acids and derivatives				#19526-23-9	1.89242e+08	1.89237e+08	1.86678e+08	1.90861e+08	185429915	1.86238e+08	1.85529e+08	1.82625e+08	1.84762e+08	1.82338e+08	1.83016e+08	1.83641e+08	8.27984e+07	0	4.50331e+07	2.43566e+08	1.57914e+07	3.93211e+07	1.63882e+08	2.17323e+08	3.77771e+08	3.27065e+08	3.12279e+08	4.83731e+08
MN65	3.674	189.076	3-Hydroxysuberic acid	[M-H]-	C8H14O5	ARJZZFJXSNJKGR-UHFFFAOYSA-N	87.7	HMDB0000325		Organic acids and derivatives	Hydroxy acids and derivatives	Medium-chain hydroxy acids and derivatives				#73141-47-6	4.35603e+06	3.81272e+06	4.56748e+06	4.51694e+06	1.19936e+07	9.27544e+06	5.6676e+06	4.44265e+06	5.10529e+06	7.72945e+06	2.56611e+07	8.49181e+06	4.48138e+06	1.04354e+06	3.6239e+06	1.16932e+07	6.05711e+06	1.30359e+07	2.77228e+06	2.28652e+07	1.28509e+07	6.7081e+06	6.07995e+06	3.32074e+06
MN66	3.03	189.076	Hydroxysuberic acid	[M-H]-	C8H14O5	ARJZZFJXSNJKGR-UHFFFAOYSA-N	84.4			Organic acids and derivatives	Hydroxy acids and derivatives	Medium-chain hydroxy acids and derivatives					2.50702e+07	2.50179e+07	2.87761e+07	2.62816e+07	2.67164e+07	3.10351e+07	3.66836e+07	2.23108e+07	2.37518e+07	3.17817e+07	2.3907e+07	6.68783e+07	2.81625e+06	0	432977	3.64091e+07	1.16601e+07	3.37927e+07	0	1.77013e+08	5.21508e+07	2.14854e+07	2.89591e+07	8.2134e+06
MN67	4.174	190.05	5-Hydroxyindole-3-acetic acid	[M-H]-	C10H9NO3	DUUGKQCEGZLZNO-UHFFFAOYSA-N	89.2	HMDB0000763	C05635	Organoheterocyclic compounds	Indoles and derivatives	Indolyl carboxylic acids and derivatives				#54-16-0	8.80723e+07	1.10917e+08	9.98255e+07	1.00967e+08	7.74486e+07	1.21825e+08	7.13804e+07	7.17752e+07	7.32742e+07	6.99944e+07	8.86868e+07	7.23547e+07	1.21199e+08	9.13857e+07	70110562	1.00719e+08	8.24912e+07	7.17966e+07	1.00184e+08	6.52047e+07	9.72155e+07	8.44903e+07	1.14888e+08	7.59166e+07
MN68	0.46	190.928	Scopoletin	[M-H]-	C10H8O4	RODXRVNMMDRFIK-UHFFFAOYAG	88.9	HMDB0034344	C01752	Phenylpropanoids and polyketides	Coumarins and derivatives	Hydroxycoumarins	Phenylpropanoids	Coumarins	Coumarins	#92-61-5	1.72084e+08	1.75775e+08	1.63021e+08	1.71165e+08	1.5903e+08	1.53245e+08	1.64332e+08	175349272	1.6529e+08	1.70347e+08	1.73529e+08	1.72015e+08	1.61382e+08	1.74862e+08	2.17297e+08	1.45835e+08	1.88896e+08	1.45492e+08	1.7768e+08	1.6735e+08	1.69571e+08	1.82217e+08	1.96538e+08	1.80871e+08
MN69	0.927	191.019	Citric acid	[M-2H]2-	C6H8O7	KRKNYBCHXYNGOX-UHFFFAOYAM	94.4	HMDB0000094	C00158	Organic acids and derivatives	Carboxylic acids and derivatives	Tricarboxylic acids and derivatives	Organic acids	Carboxylic acids	Tricarboxylic acids	#77-92-9	624526699	6.31779e+08	5.80862e+08	6.91965e+08	939661368	6.48834e+08	1245254374	9.80157e+08	1703410242	1109879500	6.86487e+08	1363157967	8.90724e+08	7.85853e+08	1254571209	1166623620	8.34579e+08	9.20977e+08	6.84361e+08	7.1903e+08	6.91068e+08	1068221788	1001856189	1034970135
MN70	2.25	192.052	4-hydroxy-2-imino-7-methyl-1,5-dihydropteridin-6-one	[M-H]-	C7H7N5O2	QHJGJOBIIBEJNN-UHFFFAOYSA-N	91.6			Organoheterocyclic compounds	Pteridines and derivatives	Pterins and derivatives					7.81341e+07	7.20461e+07	5.56358e+07	5.84232e+07	7.29116e+07	3.24162e+07	4.77817e+07	3.33043e+07	7.16385e+07	8.9753e+07	7.92659e+07	7.40986e+07	7.23003e+07	7.40966e+07	5.84293e+07	7.36311e+07	1.04012e+08	7.91756e+07	2.87839e+07	7.00943e+07	3.71013e+07	3.83234e+07	6.7045e+07	5.65847e+07
MN71	3.377	192.066	Methyl n-acetylanthranilate	[M-H]-	C10H11NO3	UYQKZKVNYKOXHG-UHFFFAOYSA-N	87.6	HMDB0032388	C06332	Benzenoids	Benzene and substituted derivatives	Benzoic acids and derivatives				#89-52-1	1.05656e+08	5.79261e+07	8.73967e+07	1.20981e+08	1.16144e+08	2.85307e+08	0	0	0	0	0	0	4.63009e+07	4.87777e+07	5.2723e+07	5.06167e+07	4.85091e+07	5.01769e+07	5.44084e+07	5.38464e+07	4.93697e+07	5.98994e+07	5.58574e+07	5.8164e+07
MN72	2.116	194.067	2-imino-6-methoxy-7-methyl-3h-purin-8-ol	[M-H]-	C7H9N5O2	DAHAOEBKKGDLMP-UHFFFAOYSA-N	84.1			Organoheterocyclic compounds	Imidazopyrimidines	Purines and purine derivatives					8.81967e+06	1.22762e+07	8.02687e+06	7.27028e+06	9.26704e+06	8.20493e+06	1.54761e+07	1.14577e+07	2.58867e+07	2.20642e+07	1.62754e+07	2.42953e+07	2.26799e+07	5.19751e+06	1.50913e+07	1.12409e+07	1.36052e+07	7.20022e+06	9.42486e+06	2.5925e+07	1.21106e+07	2.4244e+07	9.92114e+06	1.35831e+07
MN73	1.441	195.051	1,7-Dimethyluric acid	[M-H]-	C7H8N4O3	NOFNCLGCUJJPKU-UHFFFAOYSA-N	81	HMDB0011103	C16356	Organoheterocyclic compounds	Imidazopyrimidines	Purines and purine derivatives	Alkaloids	Others	Purine alkaloids	#33868-03-0	1.55644e+07	2.09814e+07	4.80493e+06	1.07719e+07	1.87623e+07	4.66842e+06	0	0	0	514644	448159	0	5.92055e+06	5.2953e+06	5.64003e+06	5.05527e+06	6.57373e+06	3.90065e+06	3.77841e+06	3.94358e+06	4.46579e+06	7.11439e+06	4.76598e+06	9.21926e+06
MN74	3.906	195.102	CMPF	[M-H]-	C12H16O5	WMCQWXZMVIETAO-UHFFFAOYSA-N	86.1	HMDB0061112		Lipids and lipid-like molecules	Fatty Acyls	Fatty acids and conjugates				#86879-39-2	9.29713e+06	7.49232e+06	5.31104e+06	2.30417e+06	3.78242e+06	7.20759e+06	1.61531e+07	1.14608e+07	1.69945e+07	1.57532e+07	3.05541e+06	1.82289e+08	2.18191e+07	1.83157e+07	1.98405e+07	1.81355e+07	2.21999e+07	1.84676e+07	2.61785e+07	1.35832e+07	1.65935e+07	2.51088e+07	1.62845e+07	3.07254e+07
MN75	4.254	195.102	Phenol A	[M-H]-	C11H16O3	ZYUVGYBAPZYKSA-BTBXXMRTNA-N	84.6	HMDB0256407		Benzenoids	Benzene and substituted derivatives	Phenylpropanes					9.27374e+06	2.23668e+07	1.243e+07	8.69808e+06	1.15252e+07	1.30002e+07	7.83587e+06	3.93452e+06	4.28042e+06	4.02807e+06	1.80977e+06	5.58583e+06	6.30212e+06	0	512434	3.51302e+06	2.72622e+06	2.5886e+06	2.39343e+07	4.10376e+06	6.70305e+06	2.03789e+07	6.32856e+06	2.71752e+07
MN76	4.949	197.019	Dinitro-ortho-cresol	[M-H]-	C7H6N2O5	ZXVONLUNISGICL-UHFFFAOYSA-N	86.6			Benzenoids	Phenols	Nitrophenols					27564824	2.64011e+07	2.70538e+07	2.65726e+07	2.78953e+07	2.37343e+07	2.76068e+07	2.20372e+07	2.13785e+07	2.34336e+07	2.37187e+07	2.16677e+07	3.45063e+07	2.67444e+07	1.12953e+07	2.15156e+07	2.91524e+07	4.15688e+07	2.09796e+07	2.04365e+07	1.78689e+07	2.72369e+07	2.75068e+07	2.98605e+07
MN77	2.237	198.935	(4-Bromo-2-formylphenoxy)acetic acid	[M-H]-	C9H7BrO4	KXRYNWDCFUKVNN-UHFFFAOYSA-N	71.2										7.73878e+06	9.14769e+06	1.21802e+07	1.26242e+07	1.82878e+07	8.66377e+06	1.23091e+07	5.7776e+06	4.99663e+06	9.81976e+06	4.9281e+06	1.55067e+07	1.51032e+07	1.26956e+07	5.37845e+06	6.9069e+06	1.9986e+07	9.38247e+06	1.20539e+07	5.75073e+06	3.92916e+06	9.92029e+06	1.24155e+07	8.29204e+06
MN78	1.21	199.06	3-amino-5H-pyrimido[5,4-b]indol-4-one	[M-H]-	C10H8N4O	BJLPBOXGVIESSZ-UHFFFAOYSA-N	82.9			Organoheterocyclic compounds	Pyrrolopyrimidines						3.11877e+07	2.54977e+07	3.24259e+07	9.88326e+07	2.87822e+07	3.08456e+07	2.29751e+06	5.97588e+06	2.5355e+07	1.6473e+07	4.44652e+06	1.15302e+07	3.85683e+07	4.46983e+07	5.39806e+07	6.01241e+07	2.23691e+07	5.85499e+07	3.50884e+06	4.09533e+06	3.64412e+06	4.39183e+06	3.31086e+06	4.13687e+06
MN79	4.093	199.097	2E-Decenedioic acid	[M-H]-	C10H16O4	XUNMWLWTZWWEIE-FNORWQNLSA-N	79.6			Lipids and lipid-like molecules	Fatty Acyls	Fatty acids and conjugates					1.95027e+07	2.33467e+07	2.02162e+07	1.86961e+07	1.87611e+07	2.09085e+07	9.5699e+07	2.15812e+07	2.90077e+07	4.06991e+07	2.77058e+07	3.72879e+07	3.45475e+07	7.42707e+07	3.60673e+07	3.17895e+07	3.15287e+07	4.44181e+07	5.55313e+06	6.7935e+07	2.11978e+07	2.55656e+07	0	5.16351e+06
MN80	1.616	201.076	Rehmaglutin A	[M-H]-	C9H14O5	QMQZZRSFTSGWJA-FJYMVOSHSA-N	84.7			Lipids and lipid-like molecules	Prenol lipids	Monoterpenoids					3.90682e+07	1.55894e+07	3.10949e+07	9.03932e+07	2.3081e+07	7.45462e+06	0	1.53527e+07	9.31832e+07	6.99154e+07	1.51467e+08	3.5768e+07	4.16782e+07	4.37039e+07	4.66531e+07	4.35558e+07	4.49572e+07	4.55317e+07	4.17307e+07	3.87584e+07	3.98383e+07	4.08764e+07	4.07523e+07	4.08412e+07
MN81	2.406	201.123	Ala-Ile	[M-H]-	C9H18N2O3	ZSOICJZJSRWNHX-QYNIQEEDSA-N	90.4	HMDB0028690		Organic acids and derivatives	Carboxylic acids and derivatives	Amino acids, peptides, and analogues				#29727-65-9	6.09877e+06	7.97412e+06	6.35046e+06	8.21607e+06	3.29734e+06	6.88544e+06	6.06999e+06	1.04671e+07	1.08825e+07	5.58074e+06	1.02888e+07	7.20661e+06	2.66784e+07	7.74401e+06	1.63553e+07	1.31977e+07	6.66721e+06	2.43468e+06	390254	2.01328e+06	5.78212e+06	2.08386e+06	1.77561e+06	4.09433e+06
MN82	2.978	203.091	2-hydroxy-7-methyl-Octanedioic acid	[M-H]-	C9H16O5	KQONDWAKSAUKLO-UHFFFAOYSA-N	88.7			Organic acids and derivatives	Hydroxy acids and derivatives	Medium-chain hydroxy acids and derivatives					1.28631e+07	5.86757e+06	1.12921e+07	6.24319e+06	5.82114e+06	931525	797375	6.15863e+06	2.28467e+06	1.6255e+07	2.78521e+07	2.72229e+06	5.37307e+06	9.25868e+06	1.71533e+07	5.72532e+06	6.6121e+06	4.43701e+06	1.53395e+07	6.43865e+06	4.03046e+06	7.48843e+06	6.49138e+06	4.83909e+06
MN83	4.582	204.102	4-Phenylpiperidine-4-carboxylic acid	[M-H]-	C12H15NO2	DZZGGKPKWGPNJA-UHFFFAOYSA-N	86.6	HMDB0246199		Organoheterocyclic compounds	Piperidines	Phenylpiperidines					1.04831e+06	3.55283e+06	2.01497e+06	1.64744e+07	6.438e+06	7.00451e+06	706603	749523	1.64943e+06	708513	1.74215e+06	3.123e+06	5.12656e+06	2.70052e+06	3.23277e+06	3.52762e+06	2.61478e+06	5.42421e+06	2.18387e+06	1.76364e+06	4.68149e+06	3.62607e+06	2.44281e+06	4.63896e+06
MN84	1.114	205.034	2-Methylcitric acid	[M-H]-	C7H10O7	YNOXCRMFGMSKIJ-UHFFFAOYSA-N	82.2	HMDB0000379		Organic acids and derivatives	Carboxylic acids and derivatives	Tricarboxylic acids and derivatives				#6061-96-7	1.56525e+07	2.75406e+07	1.54365e+07	2.26999e+07	1.8862e+07	2.03756e+07	5.3508e+07	3.29143e+07	2.51466e+07	2.86798e+07	2.51379e+07	3.75455e+07	2.446e+07	2.34401e+07	5.18683e+07	5.09879e+07	3.33011e+07	2.55951e+07	9.42912e+06	1.8685e+07	2.633e+07	2.6508e+07	1.70191e+07	1.99945e+07
MN85	3.837	206.081	N-isopropylterephthalamic acid	[M-H]-	C11H13NO3	PRCGIFCKPACTDG-UHFFFAOYSA-N	88.1	HMDB0060608		Benzenoids	Benzene and substituted derivatives	Benzoic acids and derivatives					3.51334e+07	2.41044e+07	2.17445e+07	3.04464e+07	2.62734e+07	1.37893e+07	1.45356e+08	2.43591e+07	2.58507e+07	1.40911e+07	1.48436e+07	1.34982e+07	0	0	1.23991e+06	9.77119e+06	6.30002e+06	2.27134e+07	4.05335e+07	4.94302e+07	4.35523e+07	6.29714e+07	4.18737e+07	1.1556e+08
MN86	3.782	206.081	2-Acetamido-4-methylphenyl acetate	[M-H]-	C11H13NO3	GPJFMEZBKSINFK-UHFFFAOYSA-N	89.2	HMDB0061682		Benzenoids	Phenol esters						1.04734e+07	1.83803e+07	7.61436e+06	2.12644e+07	9.71804e+06	1.03709e+07	8.84005e+06	1.13193e+07	9.6768e+06	9.95637e+06	8.79015e+06	1.36218e+07	6.26941e+06	6.33747e+06	2.11322e+06	4.97364e+06	1.79535e+07	1.58601e+07	2.1972e+07	2.33041e+07	7.82481e+06	2.98665e+07	1.90107e+06	2.60601e+06
MN87	3.503	209.043	methyl 2-(4-hydroxy-3-methoxyphenyl)-2-oxoacetate	[M-H]-	C10H10O5	PVRDAVSDHWPSOF-UHFFFAOYSA-N	83.6			Benzenoids	Phenols	Methoxyphenols					1.31555e+08	1.3461e+08	2.20977e+08	2.10649e+08	2.13491e+08	2.36932e+08	1.19905e+07	0	2.98545e+07	0	0	0	8.43837e+07	7.92619e+07	9.12867e+07	9.3746e+07	8.36317e+07	8.05742e+07	8.8776e+07	8.83997e+07	9.00708e+07	9.65605e+07	8.59455e+07	9.31811e+07
MN88	0.639	211	uracil arabinose-5'-phosphate	[M-H]-	C9H13N2O9P	DJJCXFVJDGTHFX-CCXZUQQUSA-N	88.5			Nucleosides, nucleotides, and analogues	Pyrimidine nucleotides	Pyrimidine ribonucleotides					4.31897e+07	4.61342e+07	4.81226e+07	4.9249e+07	4.49874e+07	4.47403e+07	4.75638e+07	4.48379e+07	5.52373e+07	5.53213e+07	5.05741e+07	5.69985e+07	5.67045e+07	6.21514e+07	5.33599e+07	4.20534e+07	5.25852e+07	4.82033e+07	4.16034e+07	4.46629e+07	3.98242e+07	5.56836e+07	5.1859e+07	5.16546e+07
MN89	0.897	214.047	Glycerylphosphorylethanolamine	[M-H]-	C5H14NO6P	FRMZOWIQVCBEAC-UHFFFAOYSA-N	89.7	HMDB0000114	C01233	Organic acids and derivatives	Organic phosphoric acids and derivatives	Organic phosphoramides				#1190-00-7	1.44838e+07	1.54486e+07	1.91202e+07	1.41871e+07	1.64597e+07	1.4834e+07	1.6719e+07	1.10484e+07	1.14232e+07	1.16836e+07	0	1.57752e+07	8.04126e+06	4.69563e+06	7.47736e+06	1.64737e+07	6.31155e+06	7.94684e+06	1.58998e+07	1.05682e+07	9.90215e+06	9.11665e+06	5.06386e+07	1.09469e+07
MN90	2.962	216.98	4-Hydroxybenzoic acid sulfate	[M-H]-	C7H6O6S	RJTYSXVYCZAUHE-UHFFFAOYSA-N	85.5			Organic acids and derivatives	Organic sulfuric acids and derivatives	Arylsulfates					3.14854e+07	3.11369e+07	3.05424e+07	3.49407e+07	3.10999e+07	2.34945e+07	1.91299e+07	2.21605e+07	1.94829e+07	1.91916e+07	1.89393e+07	1.85224e+07	4.50924e+07	2.41894e+07	4.94998e+07	9.44704e+07	4.6828e+07	4.33683e+07	0	0	3.39644e+06	3.01927e+06	0	0
MN91	2.1	217.118	Serylleucine	[M-H]-	C9H18N2O4	NFDYGNFETJVMSE-UHFFFAOYSA-N	80.5	HMDB0029043		Organic acids and derivatives	Carboxylic acids and derivatives	Amino acids, peptides, and analogues				#6665-16-3	4.129e+06	4.06509e+06	3.66359e+06	4.20352e+06	743404	4.42398e+06	5.15314e+06	7.73407e+06	9.83226e+06	3.43445e+06	8.80726e+06	7.69527e+06	1.1044e+07	5.4895e+06	8.58263e+06	8.1866e+06	6.28292e+06	4.32015e+06	2.20594e+06	3.02985e+06	3.82817e+06	2.77923e+06	2.88317e+06	3.5965e+06
MN92	3.331	218.067	2-Methoxy-N-(2H-tetrazol-5-yl)benzamide	[M-H]-	C9H9N5O2		90.4										2.71308e+06	2.51313e+06	2.26267e+06	2.85171e+06	2.33826e+06	3.53512e+06	8.78907e+06	2.44809e+06	2.66423e+06	6.07377e+06	3.40132e+06	5.1727e+06	4.56502e+06	0	3.52157e+06	1.07521e+07	3.21878e+06	2.97297e+06	3.18804e+06	5.20221e+06	5.22467e+06	3.35028e+06	1.65904e+06	1.9153e+06
MN93	4.519	218.118	Tanakine	[M-H]-	C13H17NO2	JPRWHAIHJJJQTF-UHFFFAOYSA-N	70.4	HMDB0033430		Organoheterocyclic compounds	Indoles and derivatives	Indoles				#106449-15-4	4.64136e+06	2.91879e+06	4.59701e+06	3.43114e+06	3.70993e+06	5.36507e+06	1.827e+06	586642	2.03771e+06	1.75102e+06	420184	2.40339e+06	2.56328e+06	2.08577e+06	1.37527e+06	3.61603e+06	3.25691e+06	6.01451e+06	999470	341813	3.20165e+06	3.29283e+06	2.59862e+06	3.7669e+06
MN94	3.164	222.076	Acetyl Tyrosine	[M-H]-	C11H13NO4	CAHKINHBCWCHCF-JTQLQIEISA-N	83.7			Organic acids and derivatives	Carboxylic acids and derivatives	Amino acids, peptides, and analogues					1.68833e+08	1.73944e+08	1.68233e+08	1.77611e+08	1.69645e+08	1.71109e+08	1.73868e+08	1.7027e+08	1.66109e+08	169359300	1.67436e+08	1.87665e+08	7.60598e+07	0	0	3.50419e+08	2.43613e+08	3.29139e+08	2.8414e+07	220079086	4.39193e+08	3.33414e+08	1.5904e+08	0
MN95	4.565	222.113	4-[(2-Cyclohex-1-enylethyl)amino]-4-oxobut-2-enoic acid	[M-H]-	C12H17NO3	DUMIYBZROAZLRP-UHFFFAOYSA-N	77.1			Lipids and lipid-like molecules	Fatty Acyls	Fatty amides					965304	1.39026e+06	974187	658967	757875	939833	918031	1.34703e+06	3.13905e+06	2.23432e+06	518421	4.67896e+06	1.94378e+06	1.20051e+06	1.90465e+06	5.12718e+06	1.41148e+06	2.31117e+06	718625	506068	238212	816527	452992	1.55554e+06
MN96	3.24	223.096	Olivetolic acid	[M-H]-	C12H16O4	SXFKFRRXJUJGSS-UHFFFAOYSA-N	80.2		C20417	Benzenoids	Benzene and substituted derivatives	Benzoic acids and derivatives	Lipids	PK Polyketides	PK15 Phenolic lipids	#491-72-5	8.79414e+06	1.18138e+07	8.65907e+06	9.02543e+06	7.26898e+06	5.26282e+06	7.30302e+06	9.88098e+06	7.06946e+06	9.34402e+06	6.72395e+06	5.43118e+06	1.12291e+07	7.2861e+06	7.08348e+06	6.92085e+06	1.20466e+07	8.78534e+06	3.05681e+06	2.28807e+07	4.18122e+06	6.59539e+06	2.43329e+06	4.86071e+06
MN97	4.873	226.144	N-OCTANOYL-L-HOMOSERINE LACTONE	[M-H]-	C12H21NO3	JKEJEOJPJVRHMQ-JTQLQIEISA-N	83.2	HMDB0255213	C21199	Organic acids and derivatives	Carboxylic acids and derivatives	Amino acids, peptides, and analogues	Lipids	FA Fatty acyls	FA08 Fatty amides	#147852-84-4	1.59002e+07	1.79834e+07	1.3254e+07	7.13857e+06	7.63795e+06	8.56993e+06	7.18362e+06	1.25236e+07	1.72466e+06	1.31305e+07	4.31266e+06	2.84621e+06	1.48361e+07	9.94114e+06	1.30278e+07	1.35567e+07	1.15186e+07	8.12982e+06	6.67418e+06	5.5473e+06	5.26404e+06	6.01332e+06	5.95597e+06	5.29475e+06
MN98	3.041	227.103	(2S)-2-(3,8-Dimethylazulen-5-yl)propanoic acid	[M-H]-	C15H16O2	VEHBLYQIKWPOQM-UHFFFAOYSA-N	87.3	HMDB0249880		Lipids and lipid-like molecules	Prenol lipids	Sesquiterpenoids					2.50471e+06	2.79945e+06	2.17217e+06	2.91335e+06	3.6887e+06	2.83569e+06	9.76678e+06	3.73061e+06	7.65988e+06	6.12426e+06	4.19764e+06	1.47283e+07	7.9439e+06	6.35824e+06	5.63443e+06	1.03447e+07	5.72075e+06	5.28723e+06	3.13379e+06	3.53123e+06	3.5154e+06	6.5155e+06	455343	3.53243e+06
MN99	5.166	227.107	bis(Benzyloxy)methane	[M-H]-	C15H16O2	JCTHGPXQXLMSDK-UHFFFAOYSA-N	92.6	HMDB0061836		Benzenoids	Benzene and substituted derivatives						6.11977e+06	6.51125e+06	6.55346e+06	6.38411e+06	6.39318e+06	6.17222e+06	6.14631e+06	6.31446e+06	6.63191e+06	6.00248e+06	5.51826e+06	6.71461e+06	3.47829e+06	4.97177e+06	6.84821e+06	5.09161e+06	5.75122e+06	4.06477e+06	5.84168e+06	9.46822e+06	5.76369e+06	9.8413e+06	6.14306e+06	8.732e+06
MN100	4.6	229.143	Dodecanedioic acid	[M-H]-	C12H22O4	TVIDDXQYHWJXFK-UHFFFAOYSA-N	72.2	HMDB0000623	C02678	Lipids and lipid-like molecules	Fatty Acyls	Fatty acids and conjugates	Lipids	FA Fatty acyls	FA01 Fatty Acids and Conjugates	#693-23-2	1.59144e+07	1.54508e+07	1.43358e+07	1.59735e+07	1.47443e+07	1.51148e+07	2.06553e+07	1.52394e+07	1.47695e+07	1.59995e+07	1.62921e+07	1.55234e+07	2.58113e+07	2.28709e+07	1.59349e+07	1.41194e+07	1.63659e+07	2.27116e+07	1.5909e+07	1.58412e+07	9.44209e+06	1.24802e+07	1.12959e+07	1.43661e+07
MN101	3.378	230.092	Caulibugulone F	[M-H]-	C12H13N3O2	MUUKBLUCRRGACD-XNTDXEJSSA-N	70.4			Organic nitrogen compounds	Organonitrogen compounds	Quinonimines					8.79594e+07	8.51968e+07	9.03557e+07	1.038e+08	8.58741e+07	1.05968e+08	5.52972e+07	4.6746e+07	5.32541e+07	5.24025e+07	5.06224e+07	5.55911e+07	6.51962e+07	42507876	6.24945e+07	9.36137e+07	1.03908e+08	1.73817e+08	5.41611e+07	8.78767e+06	5.14226e+07	8.11193e+07	5.25316e+07	1.02609e+08
MN102	1.143	232.027	Isobatzelline E	[M-H]-	C11H8ClN3O	PQYDUSMCHWLZPN-UHFFFAOYSA-N	84.3			Organoheterocyclic compounds	Quinolines and derivatives	Pyrroloquinolines					4.0195e+07	3.68113e+07	3.89204e+07	3.13417e+07	3.0727e+07	4.20095e+07	1.49567e+07	1.02404e+07	9.94746e+06	1.00769e+07	1.02248e+07	1.11414e+07	3.98976e+06	0	1.3916e+07	4.51452e+07	2.29901e+07	2.00857e+07	1.24126e+07	2.21895e+07	4.8524e+07	4.37085e+07	2.76606e+07	3.10436e+07
MN103	3.785	232.108	3,6-Dimethyl-1-propyl-1H-pyrazolo[3,4-b]pyridine-4-carboxylic acid	[M-H]-	C12H15N3O2	ALWQIHWLNLCNJZ-UHFFFAOYSA-N	85.8			Organoheterocyclic compounds	Pyrazolopyridines						1.43308e+08	1.43317e+08	1.43524e+08	1.7003e+08	1.75003e+08	1.44364e+08	1.43606e+08	1.46343e+08	1.92236e+08	1.44208e+08	1.48596e+08	1.58322e+08	2.57854e+08	4.12247e+08	4.00542e+08	2.61814e+08	344530541	3.31687e+08	0	0	0	0	0	1.09063e+07
MN104	3.07	238.071	3-[(2,4-Dimethoxyphenyl)amino]-3-oxopropanoic acid	[M-H]-	C11H13NO5	CBEUCURXDTTYJZ-UHFFFAOYSA-N	80.8			Benzenoids	Benzene and substituted derivatives	Methoxybenzenes					5.24078e+07	5.27954e+07	5.39629e+07	5.43399e+07	5.75311e+07	7.07974e+07	5.68437e+07	4.73037e+07	5.05946e+07	4.79608e+07	4.88618e+07	5.97061e+07	8.53994e+07	4.24645e+07	3.86631e+07	1.2306e+08	1.49322e+08	1.19111e+08	4.79965e+06	4.25807e+07	4.45543e+07	2.57785e+07	4.37046e+06	0
MN105	5.328	239.164	Tetradecanedioic acid	[M-H]-	C14H26O4	HQHCYKULIHKCEB-UHFFFAOYSA-N	83.7	HMDB0000872		Lipids and lipid-like molecules	Fatty Acyls	Fatty acids and conjugates				#821-38-5	1.93383e+07	1.73162e+07	1.66848e+07	1.36267e+07	1.56391e+07	1.37244e+07	1.5788e+07	1.48805e+07	1.85639e+07	1.54041e+07	1.27638e+07	1.34998e+07	2.1192e+07	2.58849e+07	1.28865e+07	1.27492e+07	1.78361e+07	2.78192e+07	1.29119e+07	1.37814e+07	8.38616e+06	1.38982e+07	1.18045e+07	1.38878e+07
MN106	3.078	241.107	2-(Ethoxymethyl)-1h-Imidazo[4,5-C]quinolin-4-Amine	[M-H]-	C13H14N4O	DEVCLHVFELRPIU-UHFFFAOYSA-N	74.7	HMDB0244943		Organoheterocyclic compounds	Quinolines and derivatives	Imidazoquinolines					1.52885e+07	3.22304e+07	1.65445e+07	2.17033e+07	1.81843e+07	1.18275e+07	1.48729e+07	1.37346e+07	1.04632e+07	1.68254e+07	6.31499e+06	7.24886e+06	1.86734e+07	1.14259e+07	1.06343e+07	1.07211e+07	1.53817e+07	1.76784e+07	2.4967e+07	8.76882e+06	1.14003e+07	1.74188e+07	1.67708e+07	1.49427e+07
MN107	4.815	241.143	2-(7-Octen-1-yl)pentanedioic acid	[M-H]-	C13H22O4		79.2										5.92408e+06	5.28508e+06	6.05658e+06	1.6099e+07	6.7137e+06	3.62295e+06	0	1.1414e+06	2.52657e+06	1.66489e+06	1.87284e+06	813821	4.2334e+06	2.82053e+06	3.23906e+06	3.99755e+06	2.49883e+06	3.81582e+06	2.27456e+06	1.41516e+07	3.09028e+06	3.04149e+06	2.06248e+06	2.58861e+06
MN108	5.501	241.18	3-Oxotetradecanoic acid	[M-H]-	C14H26O3	XLKOZYOVXNPWGT-UHFFFAOYSA-N	76.5	HMDB0010730		Lipids and lipid-like molecules	Fatty Acyls	Fatty acids and conjugates					7.06996e+06	3.81931e+06	6.80409e+06	8.26574e+06	3.45874e+06	4.2258e+06	3.59715e+06	1.3425e+07	5.97496e+06	1.06183e+07	7.61008e+06	1.97478e+06	1.19204e+07	1.20543e+07	1.23941e+07	6.51592e+06	6.81418e+06	7.22959e+06	3.62689e+06	4.72078e+06	1.92044e+06	2.82236e+06	3.31576e+06	3.75906e+06
MN109	4.07	242.139	8-Acetamido-2-methyl-7-oxononanoic acid	[M-H]-	C12H21NO4	UALLEVOGEQZKSX-UHFFFAOYSA-N	78.9			Lipids and lipid-like molecules	Fatty Acyls	Fatty acids and conjugates					1.11183e+07	8.46839e+06	1.04658e+07	2.01786e+07	1.29137e+07	1.56234e+07	6.35912e+06	1.095e+07	1.14942e+07	9.18398e+06	7.94261e+06	1.76865e+07	1.16861e+07	7.46201e+06	9.01002e+06	1.20381e+07	9.79692e+06	1.70034e+07	1.08338e+07	6.25943e+06	1.06981e+07	1.19347e+07	1.45021e+07	1.6135e+07
MN110	4.429	242.175	N-Undecanoylglycine	[M-H]-	C13H25NO3	HEUQYIQQCNOXOG-UHFFFAOYSA-N	86.1	HMDB0013286		Organic acids and derivatives	Carboxylic acids and derivatives	Amino acids, peptides, and analogues					5.46757e+07	4.00831e+07	3.74329e+07	4.30629e+07	4.09998e+07	3.42306e+07	5.31076e+07	6.65244e+07	3.88667e+07	3.83418e+07	3.82099e+07	4.41493e+07	4.0387e+07	3.166e+07	2.99094e+07	2.59387e+07	3.36522e+07	5.42314e+07	4.92499e+07	4.68071e+07	4.69701e+07	4.29964e+07	8.73606e+07	5.16105e+07
MN111	0.725	243.061	Uridine	[M-H]-	C9H12N2O6	DRTQHJPVMGBUCF-XVFCMESISA-N	89.1	HMDB0000296	C00299	Nucleosides, nucleotides, and analogues	Pyrimidine nucleosides		Nucleic acids	Nucleosides	Ribonucleosides	#58-96-8	3.13652e+07	3.6499e+07	4.08556e+07	4.06017e+07	4.06318e+07	3.81673e+07	4.00828e+07	5.4453e+07	6.35295e+07	6.12548e+07	5.7462e+07	4.49432e+07	2.85234e+07	1.89332e+07	2.83951e+07	2.60168e+07	2.45091e+07	2.282e+07	6.04413e+07	5.45898e+07	4.49864e+07	6.76849e+07	8.67965e+07	9.50051e+07
MN112	4.805	243.159	Brassylic acid	[M-H]-	C13H24O4	DXNCZXXFRKPEPY-UHFFFAOYSA-N	93.6	HMDB0002327		Lipids and lipid-like molecules	Fatty Acyls	Fatty acids and conjugates				#505-52-2	2.70206e+07	2.63825e+07	2.48911e+07	2.66804e+07	2.61518e+07	2.53034e+07	3.19455e+07	2.61381e+07	2.54876e+07	2.60358e+07	2.62184e+07	2.64026e+07	2.48368e+07	3.62626e+07	2.15852e+07	1.92801e+07	2.19484e+07	2.9232e+07	2.9975e+07	3.26757e+07	2.24364e+07	3.06096e+07	2.89885e+07	3.14679e+07
MN113	5.798	243.195	(R)-3-Hydroxy myristic acid	[M-H]-	C14H28O3	ATRNZOYKSNPPBF-CYBMUJFWSA-N	92.7	HMDB0010731	C22001	Lipids and lipid-like molecules	Fatty Acyls	Fatty acids and conjugates				#28715-21-1	8.73959e+07	1.23184e+08	93599573	1.39559e+08	3.95165e+07	7.84637e+07	2.89374e+08	2.11468e+08	8.22158e+07	2.31833e+08	2.60385e+08	1.47375e+08	1.31669e+08	1.34589e+08	1.34335e+08	1.36343e+08	1.39868e+08	1.36542e+08	1.3384e+08	1.43398e+08	1.43275e+08	1.36135e+08	1.33763e+08	1.38123e+08
MN114	3.921	244.154	Pinacidil	[M-H]-	C13H19N5	IVVNZDGDKPTYHK-UHFFFAOYSA-N	82.5	HMDB0256556	C13729	Organoheterocyclic compounds	Pyridines and derivatives					#85371-64-8	2.02504e+07	1.42076e+07	1.45633e+07	3.2137e+07	2.14676e+07	1.25656e+07	6.07919e+06	1.73289e+07	2.27841e+07	2.09093e+07	1.90796e+07	3.85385e+07	1.01566e+07	1.13679e+07	1.45236e+07	2.17512e+07	1.57197e+07	2.07326e+07	1.61818e+07	2.01131e+07	2.29362e+07	1.88107e+07	2.64429e+07	2.83054e+07
MN115	1.654	244.974	5-Sulfo-1,3-benzenedicarboxylic acid	[M-H]-	C8H6O7S	CARJPEPCULYFFP-UHFFFAOYSA-N	70.6	HMDB0032822		Benzenoids	Benzene and substituted derivatives	Benzenesulfonic acids and derivatives				#22326-31-4	2.34266e+06	4.25801e+06	3.52853e+06	1.2013e+06	3.18398e+06	2.48921e+06	2.00789e+06	1.82153e+06	1.07317e+06	1.01255e+06	340780	772169	1.11703e+06	1.28654e+06	648663	1.60951e+06	1.01093e+06	1.81098e+06	747681	8.92266e+06	2.73647e+06	1.53336e+06	737210	1.26636e+06
MN116	1.436	246.007	(2-Amino-6-oxo-1H-purin-9-yl) dihydrogen phosphate	[M-H]-	C5H6N5O5P	XHWMXSBQHMNDOX-UHFFFAOYSA-N	88.9	HMDB0242464		Organoheterocyclic compounds	Imidazopyrimidines	Purines and purine derivatives					1.13654e+07	1.93265e+07	1.32373e+07	1.28647e+07	1.4768e+07	1.46505e+07	5.57233e+06	7.65739e+06	4.9733e+06	4.82019e+06	3.5515e+06	2.62865e+06	9.57235e+06	5.52321e+06	5.2904e+06	5.1452e+06	7.80204e+06	5.64811e+06	1.13114e+07	8.9879e+06	5.09084e+06	1.48623e+07	1.84201e+07	1.45747e+07
MN117	1.33	246.053	melevodopa	[M-H]-	C10H13NO4	XBBDACCLCFWBSI-UHFFFAOYSA-N	82.3	HMDB0254424		Organic acids and derivatives	Carboxylic acids and derivatives	Amino acids, peptides, and analogues					4.59952e+06	3.56639e+06	4.41248e+06	5.05618e+06	3.55988e+06	8.28018e+06	1.25312e+06	980070	1.3901e+06	1.7303e+06	1.49074e+06	1.35543e+06	2.91473e+06	2.30598e+06	3.05311e+06	2.7433e+06	3.4456e+06	1.2141e+06	4.84714e+06	6.87471e+06	1.38986e+06	1.95647e+06	2.46831e+06	3.4091e+06
MN118	4.62	246.98	3-Bromo-4-biphenylol	[M-H]-	C12H9BrO		84.8										1.85909e+07	1.80233e+07	1.6287e+07	1.64357e+07	1.47055e+07	2.07076e+07	1.7634e+07	1.49714e+07	1.66582e+07	1.73414e+07	1.71043e+07	1.79257e+07	2.6452e+07	1.00176e+07	3.03543e+07	2.00781e+07	8.29758e+06	9.99412e+06	9.76623e+06	1.79314e+07	1.6044e+07	3.40922e+07	1.09986e+07	1.08099e+07
MN119	6.129	249.148	6-Hydroxy-1,7,7-trimethyl-1,2,3,3a,5a,6,7,8-octahydrocyclopenta[c]pentalene-4-carboxylic acid	[M-H]-	C15H22O3		92.8										1.06147e+07	1.10808e+07	1.03491e+07	1.12988e+07	1.11663e+07	9.5839e+06	1.06305e+07	9.54375e+06	1.04559e+07	1.03094e+07	9.3145e+06	9.91873e+06	1.07005e+07	1.30771e+07	6.46205e+06	9.00555e+06	1.18869e+07	1.12458e+07	1.05027e+07	1.27472e+07	9.15727e+06	1.27943e+07	1.27277e+07	8.82974e+06
MN120	6.08	250.143	2-[(2-Ethylbutanoyl)amino]-4,5-dimethoxybenzoic acid	[M-H]-	C15H21NO5	CHPFDGQCKZEMJH-UHFFFAOYSA-N	90.2										4.0474e+07	3.90486e+07	4.03936e+07	3.74037e+07	4.12824e+07	3.79532e+07	3.41976e+07	4.39901e+07	4.10704e+07	3.43844e+07	3.58848e+07	4.05323e+07	4.78039e+07	9.13536e+07	2.38952e+07	3.59032e+07	5.03024e+07	5.81476e+07	1.58571e+07	2.41852e+07	24306923	2.12027e+07	2.56594e+07	5.19574e+07
MN121	1.368	251.102	Alanyltyrosine	[M-H]-	C12H16N2O4	ALZVPLKYDKJKQU-UHFFFAOYSA-N	80.9	HMDB0028699		Organic acids and derivatives	Carboxylic acids and derivatives	Amino acids, peptides, and analogues				#3061-88-9	2.6726e+06	3.0737e+06	2.70247e+06	2.63095e+06	2.03081e+06	2.69662e+06	8.68837e+06	7.39935e+06	7.45241e+06	6.99754e+06	8.96724e+06	8.4867e+06	1.50215e+07	5.55493e+06	9.11997e+06	8.83878e+06	4.76674e+06	1.44025e+06	721980	2.17765e+06	5.56376e+06	3.27783e+06	2.04662e+06	5.3834e+06
MN122	6.36	253.216	14Z-hexadecenoic acid	[M-H]-	C16H30O2	QCXCQOTVASUIBX-IHWYPQMZSA-N	86.9										3.85558e+06	3.14765e+06	3.77654e+06	4.57055e+06	5.94441e+06	5.64019e+06	836206	481885	2.27559e+06	979549	2.48437e+06	1.97929e+06	5.23385e+06	5.1044e+06	1.86369e+06	3.25514e+06	4.85092e+06	5.24864e+06	1.24886e+06	1.28645e+06	1.75789e+06	1.38115e+06	1.37233e+06	1.72372e+06
MN123	0.653	255.012	4-Methylumbelliferyl Phosphate	[M-H]-	C10H9O6P	BCHIXGBGRHLSBE-UHFFFAOYSA-N	80.7	HMDB0246521		Phenylpropanoids and polyketides	Coumarins and derivatives						3.34564e+07	4.85158e+07	4.09105e+07	2.96407e+07	3.87495e+07	4.79035e+07	5.95266e+07	9.90593e+07	5.47436e+07	5.27207e+07	5.47178e+07	7.0606e+07	58001085	5.71535e+07	5.33946e+07	5.27373e+07	5.26247e+07	5.14458e+07	4.32305e+07	4.32523e+07	4.32383e+07	4.32609e+07	4.3293e+07	4.39282e+07
MN124	4.682	256.154	N-(3-((3-Hydroxy-6-methyloctanoyl)oxy)-8-methylnonanoyl)serine	[M-H]-	C22H41NO7		87.5										4.30672e+06	3.87395e+06	3.74661e+06	1.89577e+06	2.85293e+06	3.6628e+06	6.12237e+06	5.46758e+06	4.9256e+06	1.02744e+07	1.82679e+06	5.98921e+06	2.55774e+06	2.48569e+06	2.50981e+06	2.70239e+06	2.90286e+06	2.85942e+06	5.22188e+06	6.27338e+06	6.8877e+06	5.43024e+06	5.59075e+06	6.43977e+06
MN125	3.637	258.098	Clobenzorex	[M-H]-	C16H18ClN	LRXXRIXDSAEIOR-UHFFFAOYSA-N	78.1	HMDB0041858		Benzenoids	Benzene and substituted derivatives	Phenethylamines				#13364-32-4	5.31214e+07	3.76045e+07	2.73565e+07	3.20741e+07	3.0412e+07	2.43733e+07	1.02763e+07	9.31487e+06	1.15891e+07	1.03917e+07	8.85528e+06	1.16588e+07	309909	0	0	4.92298e+07	1.03056e+07	1.33863e+07	0	9.44796e+07	4.25166e+07	1.46888e+07	4.15031e+07	9.10397e+06
MN126	4.293	263.127	gamma-CEHC	[M-H]-	C15H20O4	VMJQLPNCUPGMNQ-UHFFFAOYSA-N	81.5	HMDB0001931		Organoheterocyclic compounds	Benzopyrans	1-benzopyrans				#178167-75-4	4.40033e+08	420347318	5.38482e+08	3.7235e+08	5.29225e+08	6.98682e+08	3.79695e+07	0	5.71799e+07	0	0	1.14899e+08	2.16024e+08	2.28968e+08	217828318	2.32971e+08	2.18771e+08	2.58125e+08	224457993	2.13187e+08	2.26675e+08	2.20472e+08	2.20912e+08	2.12858e+08
MN127	7.189	265.146	laurilsulfate	[M-H]-	C12H26O4S		86.8										3.16759e+08	2.5277e+08	3.76216e+08	302216243	5.51548e+08	3.06932e+08	2.40535e+08	6.20814e+08	5.44199e+08	3.83261e+08	5.1378e+08	1630110614	3.70261e+08	1406155103	1.79192e+08	4.20863e+08	3.57989e+08	4.77379e+08	7.30203e+08	3.6886e+08	3.23322e+08	2.7311e+08	5.12294e+08	3.98787e+08
MN128	1.046	267.072	Inosine	[M-H]-	C10H12N4O5	UGQMRVRMYYASKQ-PKJMTWSGBE	93	HMDB0000195	C00294	Nucleosides, nucleotides, and analogues	Purine nucleosides		N-glycosides			#58-63-9	2.74462e+08	300900801	2.76025e+08	2.86789e+08	2.38867e+08	2.70567e+08	2.25297e+08	3.00199e+08	2.33716e+08	2.47235e+08	2.91813e+08	2.47539e+08	4.84039e+08	150243117	4.40422e+08	1.48331e+08	1.7209e+08	9.38142e+07	6.01267e+08	2.79059e+08	2.83235e+08	203164153	1.92961e+08	2.29933e+08
MN129	5.897	267.195	4-oxo-2E-hexadecenoic acid	[M-H]-	C16H28O3	SWMQZEIJDYTILH-BUHFOSPRSA-N	72.7			Lipids and lipid-like molecules	Fatty Acyls	Fatty acids and conjugates					1.52246e+06	1.1347e+06	1.82314e+06	557068	2.61345e+06	1.23382e+06	3.85976e+06	2.41338e+06	1.72491e+06	2.95366e+06	4.09162e+06	2.96866e+06	1.60246e+06	458331	0	690359	273190	1.10551e+06	2.34726e+06	3.01542e+06	6.69682e+06	5.16733e+06	2.64325e+06	3.09854e+06
MN130	5.31	268.191	N-[(Ethoxycarbonyl)methyl)-p-menthane-3-carboxamide	[M-H]-	C15H27NO3	GWRCTWAPTXBPHW-UHFFFAOYSA-N	77	HMDB0032255		Organic acids and derivatives	Carboxylic acids and derivatives	Amino acids, peptides, and analogues				#68489-14-5	7.72198e+06	1.1376e+07	5.54593e+06	1.78388e+06	6.53391e+06	3.31391e+06	1.13681e+07	1.50008e+07	4.44596e+06	1.58385e+07	6.84053e+06	1.50211e+06	3.81415e+06	419181	446838	403410	426040	434444	2.13617e+07	1.71922e+07	1.16464e+07	1.27467e+07	1.02121e+07	1.01838e+07
MN131	5.423	269.047	Methyl 2-(2,6-dihydroxybenzoyl)-3-hydroxy-5-methylbenzoate	[M-H]-	C16H14O6	HZZOIPFDIKYDFZ-UHFFFAOYSA-N	84.4			Benzenoids	Benzene and substituted derivatives	Benzophenones					2.13659e+07	2.71844e+07	2.63252e+07	3.48712e+07	2.15009e+07	2.93356e+07	1.41409e+07	1.2002e+07	1.031e+07	1.29181e+07	3.25765e+06	1.59789e+07	1.62322e+07	1.62806e+07	1.61871e+07	1.62225e+07	1.63661e+07	1.62192e+07	3.16079e+07	1.71057e+07	1.62097e+07	1.63184e+07	1.62847e+07	1.63006e+07
MN132	6.559	271.226	2-Hydroxypalmitic Acid	[M-H]-	C16H32O3	JGHSBPIZNUXPLA-UHFFFAOYSA-N	91.6	HMDB0031057		Lipids and lipid-like molecules	Fatty Acyls	Fatty acids and conjugates				#16452-52-1	4.81895e+06	4.28792e+06	3.70873e+06	3.09039e+06	3.7821e+06	3.04856e+06	7.38499e+06	1.51514e+07	7.73542e+06	1.32409e+07	1.53009e+07	6.91713e+06	3.09009e+06	1.12743e+07	2.91808e+06	5.25903e+06	1.10668e+07	6.57475e+06	1.25916e+07	1.04191e+07	8.86982e+06	6.94796e+06	1.31434e+06	6.00561e+06
MN133	6.335	271.226	3-Hydroxyhexadecanoic acid	[M-H]-	C16H32O3	CBWALJHXHCJYTE-HNNXBMFYSA-N	86	HMDB0061658		Lipids and lipid-like molecules	Fatty Acyls	Fatty acids and conjugates				#83780-74-9	9.63659e+07	9.09956e+07	7.72277e+07	8.03088e+07	7.00493e+07	9.98327e+07	319571191	1.17795e+08	1.20818e+08	2.16489e+08	1.61054e+08	3.21163e+08	1.21894e+08	8.99929e+07	7.44825e+07	1.51174e+08	9.28154e+07	1.68448e+08	1.57691e+08	1.29654e+08	3.85544e+08	1.23367e+08	7.61682e+07	1.6822e+08
MN134	5.499	272.092	Dimethyl 4-methyl-5-phenyl-1H-pyrrole-2,3-dicarboxylate	[M-H]-	C15H15NO4		85										8.38058e+06	8.32851e+06	8.48071e+06	9.00744e+06	7.62183e+06	7.75819e+06	7.77678e+06	7.93685e+06	7.23021e+06	6.59777e+06	6.62965e+06	6.65518e+06	6.67485e+06	6.5127e+06	7.63855e+06	7.24746e+06	6.53829e+06	5.02721e+06	8.65626e+06	8.26207e+06	7.95595e+06	1.01223e+07	1.03036e+07	9.87236e+06
MN135	0.678	275.087	gamma-Glu-Glu	[M-H]-	C10H16N2O7	OWQDWQKWSLFFFR-UHFFFAOYSA-N	74.4	HMDB0011737	C05282	Organic acids and derivatives	Carboxylic acids and derivatives	Amino acids, peptides, and analogues				#1116-22-9	5.82666e+06	8.11367e+06	7.37644e+06	8.71454e+06	7.31028e+06	6.85771e+06	1.39974e+07	1.40243e+07	1.01329e+07	1.17699e+07	1.29552e+07	1.16735e+07	8.32389e+06	9.13387e+06	1.06587e+07	1.15677e+07	6.65708e+06	1.33919e+07	3.92856e+06	9.43035e+06	1.23619e+07	1.07286e+07	1.13062e+07	1.19036e+07
MN136	0.564	275.978	N-(3,5-Dichlorophenyl)-2-hydroxysuccinamic acid	[M-H]-	C10H9Cl2NO4	XBHKNWDHVCOOIV-UHFFFAOYSA-N	76.9	HMDB0246925		Benzenoids	Benzene and substituted derivatives	Anilides					1.10261e+07	1.08982e+07	1.04712e+07	1.10837e+07	1.0328e+07	1.0277e+07	9.3882e+06	1.06712e+07	7.80909e+06	8.58224e+06	1.05264e+07	8.54227e+06	9.05521e+06	6.88948e+06	1.01625e+07	9.13205e+06	1.01117e+07	8.94088e+06	1.14508e+07	1.15403e+07	1.05207e+07	1.19495e+07	9.57292e+06	1.24676e+07
MN137	2.729	276.09	1-[(5-Chloro-1H-indol-2-yl)carbonyl]-4-methylpiperazine	[M-H]-	C14H16ClN3O	HUQJRYMLJBBEDO-UHFFFAOYSA-N	75.9	HMDB0253737		Organoheterocyclic compounds	Indoles and derivatives	Indolecarboxylic acids and derivatives					3.58525e+07	3.37679e+07	6.98595e+07	6.61542e+07	5.17623e+07	6.63494e+07	1.17798e+07	7.59712e+06	3.96671e+07	1.84403e+07	8.37234e+06	3.70378e+06	3.93652e+07	5.22554e+07	4.45341e+07	2.75783e+07	5.86348e+07	4.618e+07	1.79602e+07	2.04185e+07	1.81978e+07	2.16047e+07	2.00833e+07	1.91855e+07
MN138	4.166	276.123	Diamidino-2-phenylindole	[M-H]-	C16H15N5	KBTLDMSFADPKFJ-UHFFFAOYSA-N	76.2	HMDB0251134		Organoheterocyclic compounds	Indoles and derivatives	Indoles					9.87258e+06	8.88878e+06	1.17805e+07	1.45784e+07	1.2211e+07	1.54134e+07	5.004e+06	5.44338e+06	5.8303e+06	5.80904e+06	4.3718e+06	6.01252e+06	9.86914e+06	7.58961e+06	9.45234e+06	1.46257e+07	9.36633e+06	1.19358e+07	8.20351e+06	3.53779e+06	6.2082e+06	6.57476e+06	6.5512e+06	9.16262e+06
MN139	1.635	277.085	gamma-Glutamylmethionine	[M-H]-	C10H18N2O5S	RQNSKRXMANOPQY-BQBZGAKWSA-N	82.5	HMDB0034367		Organic acids and derivatives	Carboxylic acids and derivatives	Amino acids, peptides, and analogues				#17663-87-5	1.9119e+07	2.4213e+07	2.04488e+07	3.4343e+07	2.4473e+07	2.29636e+07	2.98764e+07	2.85478e+07	2.75433e+07	2.09032e+07	2.20455e+07	2.28518e+07	1.60708e+07	2.82127e+07	4.24002e+07	2.438e+07	3.67574e+07	2.11455e+07	1.63265e+07	3.27815e+07	2.06499e+07	1.60624e+07	2.62057e+07	2.50301e+07
MN140	5.76	281.247	Isooctadecenoic acid	[M-H]-	C18H34O2	BNRRFUKDMGDNNT-JQIJEIRASA-N	86.8			Lipids and lipid-like molecules	Fatty Acyls	Fatty acids and conjugates					1.6198e+07	1.79179e+07	1.33694e+07	9.55739e+06	7.45268e+06	1.16104e+07	1.81015e+07	1.56883e+07	1.45381e+07	1.54059e+07	1.86588e+07	3.02317e+07	2.11835e+07	1.50955e+07	9.08886e+06	1.25079e+07	1.04587e+07	1.88018e+07	1.90449e+07	9.66255e+06	1.6361e+07	1.45416e+07	2.02837e+07	1.72982e+07
MN141	5.482	282.206	N-(dodecanoyl)-homoserine lactone	[M-H]-	C16H29NO3	WILLZMOKUUPJSL-AWEZNQCLSA-N	84			Organic acids and derivatives	Carboxylic acids and derivatives	Amino acids, peptides, and analogues					1.61548e+07	2.42303e+07	1.483e+07	1.35127e+07	1.1905e+07	1.0265e+07	1.24423e+07	3.84351e+07	7.36761e+06	1.76183e+07	1.0089e+07	6.51274e+06	7.63884e+06	7.58269e+06	8.58453e+06	0	0	9.96245e+06	2.6132e+07	3.58911e+07	1.73193e+07	2.36075e+07	2.04134e+07	2.93758e+07
MN142	4.02	284.131	(-)-Morphine	[M-H]-	C17H19NO3	BQJCRHHNABKAKU-WQZURDFPSA-N	82.5	HMDB0014440	C01516	Alkaloids and derivatives	Morphinans		Alkaloids	Alkaloids derived from tyrosine	Isoquinoline alkaloids	#57-27-2	7.43985e+07	3.34436e+07	5.74194e+07	6.91344e+07	5.34435e+07	3.04725e+07	1.1434e+07	1.99242e+07	4.33476e+07	2.50225e+07	2.37487e+07	2.011e+07	7.42888e+07	9.09391e+07	8.67171e+07	4.94567e+07	9.51739e+07	6.23887e+07	0	3.21869e+07	0	0	0	0
MN143	3.516	288.053	2-[(6-Aminopurin-9-yl)methoxy]ethyl dihydrogen phosphate	[M-H]-	C8H12N5O5P	WGADUGLVETYHTG-UHFFFAOYSA-N	83.6	HMDB0244961		Organoheterocyclic compounds	Imidazopyrimidines	Purines and purine derivatives					3.45529e+07	1.46765e+07	2.48326e+07	9.3133e+07	5.18683e+07	2.33733e+07	0	38500.7	5.86273e+07	3.05285e+06	0	2.93998e+06	1.80096e+07	1.78443e+07	1.81711e+07	2.34339e+07	1.92071e+07	1.64662e+07	2.22943e+07	5.51989e+07	2.49134e+07	2.21637e+07	1.98479e+07	2.0901e+07
MN144	0.641	289.032	D-Sedoheptulose 7-phosphate	[M-H]-	C7H15O10P	JDTUMPKOJBQPKX-GBNDHIKLSA-N	86.7	HMDB0001068	C05382	Organic oxygen compounds	Organooxygen compounds	Carbohydrates and carbohydrate conjugates				#89927-08-2	1.81842e+08	1.78798e+08	163664083	1.77186e+08	1.7087e+08	1.67208e+08	201566275	1.76741e+08	162499712	2.52787e+08	2.27227e+08	1.59791e+08	6.80292e+07	1.52016e+08	2.7416e+08	2.4897e+08	2.22323e+08	2.75244e+08	1.49479e+08	1.6692e+08	244936688	2.47659e+08	6.30635e+07	1.81678e+08
MN145	5.487	293.178	Myristyl sulfate	[M-H]-	C14H30O4S	URLJMZWTXZTZRR-UHFFFAOYSA-N	92.6			Organic acids and derivatives	Organic sulfuric acids and derivatives	Sulfuric acid esters					9.18295e+07	1.16373e+08	4.7903e+07	2.00073e+07	9.53784e+07	1.89667e+07	9.04083e+07	9.74654e+07	1.59708e+07	7.06578e+07	7.82906e+07	1.46074e+08	7.2417e+07	3.77553e+07	1.48293e+08	3.19975e+07	5.32282e+07	3.54296e+07	6.3876e+07	1.45022e+08	5.14664e+07	8.04425e+07	6.56089e+07	1.02091e+08
MN146	5.69	295.226	(+/-)12(13)-DiHOME	[M-H]-	C18H34O4	CQSLTKIXAJTQGA-RIDHJDLKSA-N	92.7	HMDB0004705	C14829	Lipids and lipid-like molecules	Fatty Acyls	Fatty acids and conjugates	Lipids	FA Fatty acyls	FA01 Fatty Acids and Conjugates; FA02 Octadecanoids	#7293-40-5	1.87421e+07	1.57773e+07	1.91141e+07	1.53096e+07	1.46961e+07	1.60484e+07	2.1238e+07	3.02822e+07	3.02019e+07	3.06998e+07	2.29119e+07	1.47423e+07	5.09755e+06	8.6965e+06	1.32049e+07	8.01108e+06	1.57089e+07	1.11374e+07	2.26686e+07	4.61834e+07	3.99313e+07	3.10086e+07	1.58286e+07	3.62684e+07
MN147	6.415	295.226	18-Hydroxyoctadecadienoic acid	[M-H]-	C18H32O3	LSFQETKRPYYPIB-UHFFFAOYSA-N	75.9	HMDB0244806		Lipids and lipid-like molecules	Fatty Acyls	Lineolic acids and derivatives					9.35032e+06	6.55233e+06	5.91917e+06	3.67676e+06	8.10962e+06	6.24639e+06	1.02467e+07	6.68541e+06	5.47432e+06	6.77344e+06	1.04004e+07	2.13451e+07	5.27502e+06	2.63959e+06	1.9997e+06	5.02693e+06	4.61714e+06	8.71282e+06	1.08781e+07	8.52184e+06	1.94497e+07	1.29188e+07	7.58323e+06	1.34275e+07
MN148	3.2	297.054	N-Acetylserotonin sulfate	[M-H]-	C12H14N2O5S	UCAJZNVFRVLULS-UHFFFAOYSA-N	83.3	HMDB0060834		Organic acids and derivatives	Carboxylic acids and derivatives	Carboxylic acid derivatives				#94840-68-3	1.54076e+07	2.04815e+07	1.58421e+07	1.75143e+07	1.622e+07	1.64708e+07	1.50016e+07	1.13554e+07	1.17757e+07	1.3526e+07	9.65567e+06	1.22849e+07	8.24388e+06	2.7426e+06	7.57511e+06	3.30031e+07	1.26941e+07	2.95059e+07	67478	2.59411e+07	1.66565e+07	1.28196e+07	2.67334e+07	3.04306e+06
MN149	4.553	297.18	17-Dihydroexemestane	[M-H]-	C20H26O2	NFDPYPMRHKQTDM-UHFFFAOYSA-N	84.9	HMDB0244765		Lipids and lipid-like molecules	Steroids and steroid derivatives	Androstane steroids					1.30045e+08	119933490	1.24078e+08	5.87935e+07	7.60781e+07	9.57866e+07	5.21808e+07	5.68594e+07	9.66516e+06	5.99241e+07	1.63419e+07	1.75405e+07	6.61225e+07	7.31627e+07	6.55223e+07	5.94197e+07	6.69939e+07	6.28685e+07	5.38418e+07	8.84645e+07	5.38769e+07	5.38236e+07	5.38371e+07	5.38714e+07
MN150	6.451	297.242	3-Oxooctadecanoic acid	[M-H]-	C18H34O3	YQGGUZWHNVQJMF-UHFFFAOYSA-N	92.8	HMDB0010736		Lipids and lipid-like molecules	Fatty Acyls	Fatty acids and conjugates					2.8274e+08	2.32899e+08	2.40811e+08	2.2051e+08	2.04812e+08	2.4775e+08	2.61878e+08	6.07188e+08	2.6482e+08	4.60621e+08	6.09703e+08	2.34297e+08	4.87338e+08	1.62211e+08	0	1.31848e+08	7.16061e+07	5.17119e+08	5.8603e+08	2.83207e+08	6.05028e+08	432639744	2.24119e+08	4.39142e+08
MN151	4.294	298.11	(2E)-N-[2-Hydroxy-2-(4-hydroxyphenyl)ethyl]-3-(4-hydroxyphenyl)acrylamide	[M-H]-	C17H17NO4		85.4										3.41923e+07	3.23246e+07	5.06547e+07	3.13811e+07	3.62838e+07	4.9141e+07	1.36466e+07	8.90225e+06	1.53873e+07	4.2965e+06	1.44403e+06	1.156e+07	3.33877e+07	2.35838e+07	3.04277e+07	4.15627e+07	3.40324e+07	3.80348e+07	9.76451e+06	1.02867e+07	1.5309e+07	1.20553e+07	1.29527e+07	1.29643e+07
MN152	4.732	298.165	(4Z,6Z)-3-Hydroxyocta-4,6-dienoylcarnitine	[M-H]-	C15H25NO5	QKNCMQMSACJOGG-UHFFFAOYSA-N	77.5	HMDB0241727		Lipids and lipid-like molecules	Fatty Acyls	Fatty acid esters					1.19124e+07	1.53987e+07	1.56541e+07	1.01204e+07	1.04519e+07	1.01578e+07	8.05382e+06	8.23864e+06	2.2807e+06	8.85128e+06	3.16438e+06	2.35172e+06	5.52106e+06	5.52433e+06	5.44033e+06	5.14523e+06	5.50186e+06	5.59645e+06	12040347	1.2359e+07	1.22597e+07	1.07456e+07	9.54974e+06	1.1189e+07
MN153	7.034	299.257	3-hydroxystearic acid	[M-H]-	C18H36O3	POMQYTSPMKEQNB-UHFFFAOYSA-N	92.9			Lipids and lipid-like molecules	Fatty Acyls	Fatty acids and conjugates					1110827299	8.76203e+08	1048198300	1033559875	8.42322e+08	1262387777	2609243640	1834265562	1452327267	2584208850	2160865980	2008693127	1997190546	1598545796	2.95914e+08	1154985449	4.7832e+08	2196592405	1957385205	6.19087e+08	4211058868	1398205343	1356148366	1795548292
MN154	0.913	305.016	Uridine 2',3'-cyclic phosphate	[M-H]-	C9H11N2O8P	HWDMHJDYMFRXOX-XVFCMESISA-N	70.3	HMDB0011640	C02355	Nucleosides, nucleotides, and analogues	Pyrimidine nucleotides	Cyclic pyrimidine nucleotides	Nucleic acids	Cyclic nucleotides	2',3'-Cyclic nucleotides	#40632-52-8	6.2786e+07	6.69213e+07	6.12802e+07	1.12492e+08	3.89983e+07	4.86334e+07	1.0881e+08	1.76894e+08	132293302	1.46138e+08	1.47868e+08	1.05759e+08	9.40555e+07	9.4563e+07	1.15144e+08	9.17209e+07	7.16508e+07	1.0476e+08	9.23693e+07	1.15459e+08	1.00304e+08	1.13378e+08	8.85839e+07	8.67848e+07
MN155	4.461	305.101	Dihydroxy Analogue of Mycophenolic Acid	[M-H]-	C16H18O6		77.8										6.31032e+06	987346	4.9284e+06	1.71686e+06	8.5764e+06	2.37885e+06	701997	984171	1.47854e+07	1.18729e+07	5.75132e+06	2.09902e+07	5.59871e+06	6.15686e+06	4.59648e+06	4.83732e+06	8.79992e+06	1.88826e+07	4.00624e+06	2.72924e+06	4.11533e+06	5.40416e+06	5.06504e+06	4.58555e+06
MN156	4.131	306.181	Benztropinum	[M-H]-	C21H25NO	GIJXKZJWITVLHI-UHFFFAOYSA-N	73.5	HMDB0242507		Benzenoids	Benzene and substituted derivatives	Diphenylmethanes					3.29209e+07	5.79053e+07	3.38401e+07	2.49161e+07	2.37287e+07	2.38564e+07	1.5331e+07	3.11567e+07	0	1.54833e+07	1.19062e+07	0	1.64639e+07	2.15676e+07	1.63643e+07	1.90137e+07	1.63584e+07	2.0847e+07	3.04277e+07	2.21135e+07	2.07474e+07	2.26406e+07	2.09391e+07	2.05341e+07
MN157	4.774	309.173	2,9-dihydroxy-11-(hydroxymethyl)-8,11-dimethyl-3-methylidenetricyclo[6.3.0.0,]undecan-4-yl acetate	[M-H]-	C17H26O5		86.1										2.06952e+07	8.79246e+06	1.12072e+07	1.30695e+07	1.2267e+07	1.74103e+07	6.16719e+06	7.6361e+06	7.45203e+06	1.3566e+07	2.07202e+07	4.35184e+07	1.8123e+07	3.36696e+06	2.30796e+07	9.45693e+06	1.18157e+07	6.99942e+06	5.14928e+06	3.34856e+07	1.02531e+07	1.52273e+07	7.34125e+06	3.83606e+07
MN158	3.608	312.09	Amoxapine	[M-H]-	C17H16ClN3O	QWGDMFLQWFTERH-UHFFFAOYSA-N	87.2	HMDB0014683		Organoheterocyclic compounds	Benzoxazepines	Dibenzoxazepines				#14028-44-5	1.75772e+07	2.32632e+07	2.47471e+07	1.56439e+07	2.19935e+07	1.90368e+07	9.87715e+06	6.35816e+06	1.04636e+07	4.03695e+06	5.63751e+06	7.76598e+06	1.56155e+07	1.39461e+07	7.45954e+06	1.83445e+07	1.34425e+07	2.76405e+07	9.82224e+06	8.34823e+06	1.40319e+07	9.68114e+06	8.61413e+06	1.28993e+07
MN159	3.553	312.144	Sematilide	[M-H]-	C14H23N3O3S	KHYPYQZQJSBPIX-UHFFFAOYSA-N	77.1	HMDB0258221		Benzenoids	Benzene and substituted derivatives	Sulfanilides					1.00148e+07	4.88803e+06	8.40626e+06	2.771e+06	3.12099e+06	6.00142e+06	6.70519e+06	983898	2.8555e+06	3.1419e+06	1.68555e+06	9.17459e+06	1.40635e+06	1.90218e+06	137206	2.79299e+06	1.0505e+07	1.67584e+06	0	2.02529e+07	1.41866e+06	2.89679e+06	6.21481e+06	1.01572e+07
MN160	3.842	314.105	Bumetrizole	[M-2H]2-	C17H18ClN3O	OCWYEMOEOGEQAN-UHFFFAOYSA-N	85.8			Organoheterocyclic compounds	Azoles	Triazoles					2.05462e+07	1.21042e+07	974635	1.21787e+07	21192685	1.66241e+07	8.71085e+06	5.81252e+06	1.4732e+07	9.00936e+06	1.05748e+07	1.17568e+07	1.01596e+07	8.09421e+06	8.57422e+06	8.83947e+06	1.21969e+07	8.33376e+06	1.29009e+07	1.02405e+07	1.45145e+07	17791855	1.41351e+07	1.28877e+07
MN161	5.934	314.138	N-(4-Hydroxyphenethyl)-3-(4-Hydroxy-3-Methoxyphenyl)Propanamide	[M-H]-	C18H21NO4	XLIPDHTUSRZSKE-UHFFFAOYSA-N	86.7			Benzenoids	Phenols	Methoxyphenols					1.37368e+07	1.60098e+07	1.52728e+07	1.68996e+07	1.41694e+07	1.43991e+07	1.54317e+07	1.63779e+07	1.44169e+07	1.5823e+07	1.78055e+07	1.43177e+07	1.51836e+07	1.41878e+07	15093978	1.57316e+07	1.51258e+07	1.44081e+07	1.56074e+07	1.45613e+07	1.62877e+07	1.70238e+07	1.93813e+07	1.75417e+07
MN162	5.461	316.19	Nateglinide	[M-H]-	C19H27NO3	OELFLUMRDSZNSF-YJEKIOLLSA-N	88.9	HMDB0014869	C12508	Organic acids and derivatives	Carboxylic acids and derivatives	Amino acids, peptides, and analogues				#105816-04-4	8.51012e+06	1.04582e+07	8.55281e+06	3.98707e+06	6.0027e+06	5.39497e+06	2.59972e+06	9.9468e+06	1.12192e+06	5.89379e+06	2.18233e+06	505286	3.53578e+06	3.67093e+06	2.51363e+06	2.40312e+06	3.53998e+06	3.44879e+06	1.0145e+07	1.09725e+07	4.59702e+06	7.76295e+06	3.71029e+06	6.55557e+06
MN163	4.245	317.151	2-bromopalmitaldehyde	[M-H]-	C16H31BrO	UNCLDPYYBFIMJH-UHFFFAOYSA-N	83.7										1.091e+06	1.2142e+06	479788	2.25787e+06	2.33106e+06	2.47024e+07	1.72061e+06	472827	1.15809e+06	2.47042e+06	408959	4.72427e+06	645115	3.87055e+06	2.95784e+06	3.49666e+06	2.98095e+06	701204	950296	3.05702e+06	4.58132e+06	3.50119e+06	8.6127e+06	3.91662e+06
MN164	3.841	319.128	Zoniporide	[M-H]-	C17H16N6O	GDXBRVCQGGKXJY-UHFFFAOYSA-N	73.9	HMDB0260043		Organoheterocyclic compounds	Quinolines and derivatives						1.70024e+07	1.16156e+07	1.53094e+07	1.14319e+07	1.49014e+07	1.20537e+07	1.30481e+07	1.37347e+07	1.36723e+07	1.71819e+07	1.36443e+07	1.69754e+07	2.70097e+07	8.23337e+07	2.78411e+07	1.23581e+07	1.83707e+07	3.45964e+07	0	0	0	0	0	0
MN165	1.038	321.048	Thymidine 5'-monophosphate	[M-H]-	C10H15N2O8P	GYOZYWVXFNDGLU-XLPZGREQSA-N	85.9	HMDB0001227	C00364	Nucleosides, nucleotides, and analogues	Pyrimidine nucleotides	Pyrimidine deoxyribonucleotides	Nucleic acids	Nucleotides	Deoxyribonucleotides	#365-07-1	1.96374e+07	4.09989e+07	3.0601e+07	2.6895e+07	2.00514e+07	2.53803e+07	7.3029e+07	5.48196e+07	6.46466e+07	6.00097e+07	6.06365e+07	6.76546e+07	3.34596e+07	2.64971e+07	3.36344e+07	2.69917e+07	2.83122e+07	2.60883e+07	6.43773e+07	4.58591e+07	6.29604e+07	6.17746e+07	6.78547e+07	5.01623e+07
MN166	2.835	323.087	S-4'-Hydroxywarfarin	[M-H]-	C19H16O5	UNTPHJKCRGFOFJ-HNNXBMFYSA-N	87	HMDB0013881		Phenylpropanoids and polyketides	Homoisoflavonoids	Homoisoflavones					2.64876e+07	1.7768e+07	1.51955e+07	9.30072e+06	2.12486e+07	1.04043e+07	1.99143e+07	0	2.49394e+07	2.48758e+07	1.67412e+07	1.03431e+07	3.71761e+06	514683	2.4955e+06	1.12794e+06	3.20406e+06	1.38452e+06	1.4984e+07	4.84264e+07	3.03435e+07	3.88815e+07	2.92684e+07	2.02905e+07
MN167	0.89	324.074	1-[4-Methyl-6-(trifluoromethyl)-2-pyrimidinyl]-3-piperidinecarboxylic acid	[M-H]-	C12H14F3N3O2		83.5										4.27161e+07	2.62774e+07	3.74124e+07	5.52533e+07	3.42897e+07	2.68555e+07	1.51134e+07	2.03298e+07	4.51847e+07	2.50597e+07	1.67061e+07	2.42441e+07	4.56041e+07	3.0181e+07	4.2315e+07	1.5578e+08	6.20849e+07	5.97998e+07	0	5.12289e+06	0	0	0	0
MN168	5.753	325.183	4-Dodecylbenzenesulfonic acid	[M-H]-	C18H30O3S	KWXICGTUELOLSQ-UHFFFAOYSA-N	85.8	HMDB0059915		Benzenoids	Benzene and substituted derivatives	Benzenesulfonic acids and derivatives					2.76439e+07	1.93003e+07	1.61821e+07	2.14422e+07	1.14833e+07	2.52658e+07	2.35031e+07	28111476	2.23463e+07	2.32179e+07	1.89952e+07	4.04671e+07	2.27846e+07	2.80894e+07	3.86516e+07	1.73438e+07	1.24642e+07	2.0363e+07	2.07644e+07	1.87087e+07	2.07697e+07	2.60607e+07	1.85479e+07	3.23722e+07
MN169	5.887	325.183	12,17;13,17-Diepoxy-16-hydroxy-9Z-octadecenoic acid	[M-H]-	C18H30O5	AXRADOFMFPTYAS-VURMDHGXSA-N	90.1			Lipids and lipid-like molecules	Fatty Acyls	Fatty acids and conjugates					4.59042e+06	3.44612e+06	5.05687e+06	1.39003e+07	4.80345e+06	4.63128e+06	1.06518e+07	4.57145e+06	5.26374e+06	5.89571e+06	5.33271e+06	4.49764e+06	6.04177e+06	3.67177e+06	5.32217e+06	8.37197e+06	7.96563e+06	7.58219e+06	372155	6.20957e+06	7.34205e+06	6.02561e+06	7.41129e+06	7.01102e+06
MN170	4.89	325.201	2,3-dinor Prostaglandin E1	[M-H]-	C18H30O5	GTUGBRJEKVKOKQ-LRSAKWJDSA-N	81.5			Lipids and lipid-like molecules	Fatty Acyls	Eicosanoids					8.63894e+06	5.71951e+06	5.75658e+06	6.11041e+06	6.46824e+06	5.54741e+06	2.06566e+07	7.40815e+06	6.10506e+06	9.48056e+06	8.34324e+06	6.69246e+06	1.26935e+07	3.00352e+06	9.42951e+06	8.43728e+06	1.22382e+07	9.27413e+06	6.33748e+06	5.04432e+06	1.24476e+07	7.31549e+06	6.49946e+06	5.07496e+06
MN171	6.458	325.216	20-HDoHE	[M-H]-	C22H32O3	YUZXOJOCNGKDNI-LFVREGEGSA-N	85.1	HMDB0060048		Lipids and lipid-like molecules	Fatty Acyls	Fatty acids and conjugates					1.7347e+08	1.80727e+08	1.78706e+08	1.86744e+08	1.72375e+08	1.75145e+08	1.73468e+08	1.78568e+08	1.73476e+08	1.70955e+08	1.83141e+08	1.72432e+08	1.44527e+08	1.38999e+08	1.19903e+08	1.23911e+08	1.17142e+08	1.49516e+08	2.34416e+08	2.24886e+08	2.06566e+08	2.52412e+08	2.60748e+08	2.25467e+08
MN172	6.615	327.125	(1R,5S,5'S,6S,9R)-5'-(furan-3-yl)-4-methylidenespiro[10-oxatricyclo[7.2.1.01,6]dodecane-5,3'-oxolane]-2',11-dione	[M-H]-	C19H20O5	JQNMAEHFTQBROH-JXMROGBWSA-N	90.4			Phenylpropanoids and polyketides	Linear 1,3-diarylpropanoids						4.9263e+06	5.66546e+06	5.07123e+06	5.79063e+06	5.20435e+06	5.45213e+06	9.54758e+06	1.01996e+07	9.70446e+06	1.11643e+07	1.73053e+07	9.52618e+06	8.78366e+06	1.11927e+07	2.46401e+06	3.05966e+06	2.892e+06	8.35276e+06	1.1723e+07	7.95901e+06	7.46744e+06	1.07924e+07	1.29893e+07	1.31897e+07
MN173	4.586	327.143	3-hydroxy-3-[(4,7,7-trimethyl-3-bicyclo[2.2.1]heptanyl)oxycarbonyl]pentanedioic acid	[M-H]-	C16H24O7		84.5										2.41472e+07	3.76735e+07	2.51894e+07	1.72697e+08	3.63909e+07	4.69215e+07	2.34369e+07	2.31016e+07	2.90754e+07	2.61883e+07	2.71448e+07	2.63154e+07	1.79246e+07	8.07568e+06	1.28884e+07	1.13613e+08	5.14295e+06	2.1535e+07	1.43633e+07	4.8835e+07	1.77088e+07	53221685	8.12366e+07	9.985e+07
MN174	3.547	327.202	Longithorol C	[M-H]-	C21H28O3	HVZGTYJQAXSGCR-NFCMTNTENA-N	72.6										8.93505e+07	8.68838e+07	1.04285e+08	4.96593e+07	3.51575e+07	9.4934e+07	116952937	1.10652e+08	5.54065e+07	9.67914e+07	5.74537e+07	0	5.89937e+07	4.83541e+07	5.30983e+07	9.20122e+07	7.63001e+07	8.32448e+07	4.51691e+07	1.37531e+08	7.48113e+07	4.93705e+07	4.52987e+07	5.04959e+07
MN175	6.436	327.289	3-hydroxyicosanoic Acid	[M-H]-	C20H40O3	XXKHCFPQYSMGCI-UHFFFAOYSA-N	87.4	HMDB0062566		Lipids and lipid-like molecules	Fatty Acyls	Fatty acids and conjugates					5.46267e+07	1.76542e+07	7.64103e+06	1.03607e+07	1.35423e+07	8.62124e+06	4.50778e+07	1.40451e+08	5.48512e+07	5.76243e+07	86113653	5.71382e+07	4.32362e+07	4.31274e+07	4.187e+07	2.20909e+06	2.20274e+07	6.91695e+06	4.55824e+07	7.00075e+07	3.38193e+06	1.80601e+08	2.16535e+07	5.91113e+07
MN176	0.927	328.044	cAMP	[M-H]-	C10H12N5O6P	IVOMOUWHDPKRLL-UHFFFAOYSA-N	87.6	HMDB0000058	C00575	Nucleosides, nucleotides, and analogues	Purine nucleotides	Cyclic purine nucleotides	Nucleic acids	Cyclic nucleotides	3',5'-Cyclic nuclcleotides	#60-92-4	1.80715e+07	2.25218e+07	2.04841e+07	3.37433e+07	1.50848e+07	1.95033e+07	3.08444e+07	2.31218e+07	2.89213e+07	2.42069e+07	2.62534e+07	2.01551e+07	2.15956e+07	2.14047e+07	1.95657e+07	2.27546e+07	2.11901e+07	2.23302e+07	2.00614e+07	2.12724e+07	2.55186e+07	2.64566e+07	2.42068e+07	2.00978e+07
MN177	3.782	328.084	7-Hydroxyamoxapine	[M-H]-	C17H16ClN3O2	MEUGUMOVYNSGEW-UHFFFAOYSA-N	85.3	HMDB0060799		Organoheterocyclic compounds	Benzoxazepines	Dibenzoxazepines				#37081-76-8	1.44837e+07	1.02322e+07	1.80221e+07	1.02044e+07	1.51143e+07	1.12941e+07	6.77381e+06	4.40188e+06	1.00633e+07	6.2113e+06	5.54528e+06	8.58659e+07	1.38306e+07	1.86415e+07	1.54035e+07	2.08328e+07	1.88157e+07	4.37777e+07	9.64011e+06	1.03112e+07	4.98696e+06	8.56021e+06	1.12946e+07	9.73207e+06
MN178	4.376	328.121	3-Epimacronine	[M-H]-	C18H19NO5	VDUHVXXNLXFPLR-WNRNVDISSA-N	70.1		C12178	Alkaloids and derivatives	Amaryllidaceae alkaloids	Lycorine-type amaryllidaceae alkaloids					1.55066e+06	4.31676e+06	5.77749e+06	1.10262e+07	8.65426e+06	1.22202e+07	495835	612737	2.05892e+06	169156	0	503037	8.94795e+06	1.17191e+06	880152	1.10602e+07	1.01196e+06	7.76418e+06	579710	9.8425e+06	604831	991380	1.36936e+06	750256
MN179	1.687	333.111	Karanjachromene	[M-H]-	C21H18O4	QCLBGWSAIHOGCA-UHFFFAOYSA-N	72			Phenylpropanoids and polyketides	Flavonoids	Pyranoflavonoids					3.32005e+07	4.03876e+07	7.26803e+07	9.87049e+07	5.4249e+07	8.05256e+07	0	0	3.14755e+06	836704	0	0	2.75306e+07	2.51621e+07	2.57237e+07	2.3978e+07	2.57628e+07	3.1314e+07	2.83204e+07	1.95916e+07	2.95735e+07	2.97546e+07	2.97711e+07	3.85876e+07
MN180	6.169	336.253	linoleoyl glycine	[M-H]-	C20H35NO3	YCRHZEHWEYAHCO-HZJYTTRNSA-N	92.6			Organic acids and derivatives	Carboxylic acids and derivatives	Amino acids, peptides, and analogues					9.7687e+06	1.13174e+07	9.0929e+06	7.73165e+06	9.43587e+06	7.56507e+06	1.17733e+07	1.02338e+07	9.74077e+06	1.42116e+07	1.34784e+07	7.64175e+06	8.05735e+06	0	5.27583e+06	3.01668e+06	7.65554e+06	1.26582e+07	1.13591e+07	3.27734e+07	2.31637e+07	4.52684e+06	2.1551e+06	14300421
MN181	3.05	342.147	JWH 073 6-hydroxyindole metabolite	[M-H]-	C23H21NO2	MDXHTLBJLOYLRK-UHFFFAOYSA-N	82.2										2.4635e+06	3.26396e+06	2.19119e+06	2.95913e+06	2.49515e+06	1.70562e+06	6.87799e+06	9.37651e+06	6.37026e+06	8.52651e+06	8.25296e+06	6.10004e+06	8.96018e+06	2.05085e+06	4.79459e+06	6.14529e+06	6.41228e+06	7.48797e+06	1.78604e+06	6.16959e+06	2.34928e+06	4.69973e+06	1.29949e+06	7.69078e+06
MN182	6.774	343.284	Tetrapedic acid A	[M-H]-	C20H40O4	WKTAZNAFUIUYKK-RTBURBONSA-N	84.4			Lipids and lipid-like molecules	Fatty Acyls	Fatty acids and conjugates					3.13529e+07	2.76164e+07	2.87424e+07	2.8247e+07	2.57889e+07	3.11466e+07	4.83224e+07	3.46335e+07	2.98349e+07	4.08066e+07	3.93186e+07	3.83957e+07	3.57969e+07	4.93886e+06	2.25627e+06	4.31851e+07	5.10255e+07	6.8953e+07	4.21208e+07	3.93176e+07	1.57807e+07	1.08362e+08	0	1.15763e+06
MN183	0.874	346.054	Adenosine 5'-monophosphate	[M-H]-	C10H14N5O7P	UDMBCSSLTHHNCD-KQYNXXCUSA-N	93.4	HMDB0000045	C00020	Nucleosides, nucleotides, and analogues	Purine nucleotides	Purine ribonucleotides	Nucleic acids	Nucleotides	Ribonucleotides	#61-19-8	2324502691	2058000635	2107264639	2120959162	2399954624	2236804880	1780815161	1452505812	1774063115	1793460802	1798276289	1627476347	1849868620	2368931936	2045986837	1843837403	2034533535	2029810979	2342381320	1834525552	1552785286	1683524159	2449512329	2344066362
MN184	3.411	346.104	1,2-Dimethoxy-13-methyl-[1,3]benzodioxolo[5,6-c]phenanthridine	[M-H]-	C21H17NO4	FYDZPRHXTQYOIW-UHFFFAOYSA-N	81.8	HMDB0041063		Organoheterocyclic compounds	Quinolines and derivatives	Benzoquinolines				#154490-59-2	4.47909e+06	6.41321e+06	1.46614e+07	1.21806e+07	6.44504e+06	1.9535e+07	1.18051e+07	1.84971e+06	3.90274e+07	1.40181e+07	8.99151e+06	3.50509e+07	1.4107e+07	1.39384e+07	1.09321e+07	1.12957e+07	1.14275e+07	1.36805e+07	1.463e+07	1.36612e+07	1.35217e+07	1.40799e+07	1.46007e+07	1.44507e+07
MN185	3.424	350.126	2-(3,4,5-Trimethoxybenzoyl)-4,4-diethyl-3,5-isoxazolidinedione	[M-H]-	C17H21NO7	RSRCCEHOSDDIPD-UHFFFAOYSA-N	79.5	HMDB0244481		Benzenoids	Benzene and substituted derivatives	Benzoic acids and derivatives					117792920	1.07253e+08	1.37911e+08	8.50723e+07	1.03587e+08	100833417	1.48191e+07	2.59364e+07	5.42516e+07	2.87369e+07	3.03804e+07	2.40568e+07	1.01043e+08	6.54772e+07	9.42455e+07	110992470	5.07105e+07	1.02101e+08	4.06863e+07	3.20984e+07	5.21966e+07	4.42034e+07	5.1376e+07	4.39772e+07
MN186	6.305	350.268	Melophlin R	[M-H]-	C21H37NO3	QDDWPSIPKTZOEU-HNENSFHCSA-N	72.4			Organoheterocyclic compounds	Pyrrolidines	N-alkylpyrrolidines					2.21329e+07	2.60232e+07	2.04112e+07	2.10494e+07	1.97926e+07	1.81008e+07	2.0782e+07	2.15166e+07	1.92889e+07	2.23641e+07	2.08011e+07	1.75521e+07	0	0	121024	0	1.06122e+07	2.88007e+07	3.34783e+07	4.44493e+07	9.11256e+07	1.76879e+07	0	4.0344e+07
MN187	6.594	353.231	Grayanotoxin	[M-H]-	C20H34O5	IGKWESNBSFVVHE-UHFFFAOYSA-N	72.6	HMDB0246239		Lipids and lipid-like molecules	Prenol lipids	Diterpenoids					5.37669e+06	9.24809e+06	7.74319e+06	4.50889e+06	7.61728e+06	7.26344e+06	2.79844e+06	7.30524e+06	7.86476e+06	1.22818e+07	2.21127e+07	4.90529e+06	6.7869e+06	6.59883e+06	506994	2.64254e+06	2.0833e+06	8.09656e+06	1.88022e+07	5.17348e+06	1.48809e+07	8.63953e+06	1.40035e+07	9.88973e+06
MN188	6.335	354.148	(-)-Spirocalcaridine A	[M-H]-	C19H21N3O4	OWRWJUULTJMLFO-AYOQOUSVSA-N	81.1			Benzenoids	Phenol ethers	Anisoles					2.26835e+06	2.14486e+06	2.20891e+06	2.34241e+06	1.24401e+06	2.32874e+06	9.59947e+06	4.42316e+06	3.56066e+06	6.36118e+06	5.35447e+06	8.30687e+06	8.88352e+06	4.52417e+06	7.80724e+06	7.59009e+06	8.33834e+06	2.17157e+06	2.89835e+06	5.75417e+06	1.63529e+06	0	0	322746
MN189	5.771	355.226	1-ethenyl-9a,11a-dimethyl-7-oxo-1h,2h,3h,3ah,3bh,4h,5h,8h,9h,9bh,10h,11h-cyclopenta[a]phenanthren-10-yl acetate	[M-H]-	C23H32O3	QCQFIWFIKNLLNQ-UHFFFAOYSA-N	86.2			Lipids and lipid-like molecules	Steroids and steroid derivatives	Pregnane steroids					1.10739e+07	1.25965e+07	1.15093e+07	13678561	7.926e+06	1.11016e+07	1.32015e+07	1.62147e+07	9.64096e+06	1.11208e+07	1.29807e+07	1.26157e+07	1.04955e+07	1.10375e+07	1.38742e+07	1.3125e+07	1.26248e+07	1.07749e+07	1.17088e+07	1.52914e+07	1.09885e+07	1.16098e+07	1.19347e+07	1.16224e+07
MN190	6.417	356.185	(S)-Laudanosine	[M-H]-	C21H27NO4	KGPAYJZAMGEDIQ-UHFFFAOYSA-N	78.6	HMDB0030213		Organoheterocyclic compounds	Isoquinolines and derivatives	Benzylisoquinolines				#2688-77-9	9.62468e+06	1.12676e+07	1.0769e+07	1.13804e+07	9.01065e+06	1.04529e+07	1.0432e+07	1.0853e+07	8.84504e+06	9.70433e+06	1.14215e+07	9.13496e+06	1.02106e+07	9.35343e+06	1.12706e+07	9.56453e+06	9.84432e+06	9.64914e+06	9.34917e+06	1.03557e+07	1.02967e+07	1.1519e+07	1.15712e+07	9.97905e+06
MN191	5.238	359.184	Aldosterone	[M-H]-	C21H28O5	PQSUYGKTWSAVDQ-SRPWZAMTSA-N	70.7	HMDB0000037	C01780	Lipids and lipid-like molecules	Steroids and steroid derivatives	Hydroxysteroids	Steroids; Hormones and transmitters	21-Carbon atoms; Steroid hormones	Pregnane derivatives; Mineralocorticoids	#52-39-1	3.73484e+06	1.81943e+06	4.05811e+06	1.15975e+07	1.07171e+07	1.14834e+07	6.19103e+06	6.4365e+06	6.44541e+06	5.60482e+06	1.36859e+06	1.88188e+07	5.73307e+06	8.87806e+06	6.31335e+06	4.86722e+06	6.88608e+06	6.8252e+06	4.23752e+06	2.12358e+07	4.26074e+06	4.41815e+06	4.86201e+06	4.24603e+06
MN192	4.647	361.2	Deconin A	[M-H]-	C21H30O5	QYKLLVVSXTWHIV-VFNWGFHPSA-N	76			Organoheterocyclic compounds	Benzopyrans	1-benzopyrans					4.91163e+06	8.59509e+06	8.44311e+06	1.27689e+07	8.36614e+06	3.51835e+06	2.78813e+06	1.66343e+06	1.30155e+07	6.94938e+06	3.1142e+07	1.61945e+07	9.21101e+06	1.5911e+07	1.69065e+07	8.08293e+06	1.4456e+07	7.9802e+06	5.39019e+06	5.26776e+06	5.62317e+06	5.88521e+06	8.15034e+06	7.60074e+06
MN193	3.34	367.102	(3R,5R)-1,3,5-Trihydroxy-4-{[(2E)-3-(4-hydroxy-3-methoxyphenyl)-2-propenoyl]oxy}cyclohexanecarboxylic acid	[M-H]-	C17H20O9	VTMFDSJJVNQXLT-XQCMRRNBSA-N	70.9			Organic oxygen compounds	Organooxygen compounds	Alcohols and polyols					1.44642e+08	1.45021e+08	1.44193e+08	1.46721e+08	1.44144e+08	1.46229e+08	1.43756e+08	1.44283e+08	1.51296e+08	2.14295e+08	1.47136e+08	1.44545e+08	0	0	1.62684e+08	138017243	1.27752e+08	1.10321e+08	2.27096e+08	2.53619e+08	4.07679e+08	3.03402e+08	0	1.84782e+08
MN194	7.001	369.203	Nestorone	[M-H]-	C23H30O4	CKFBRGLGTWAVLG-GOMYTPFNSA-N	72.3	HMDB0255548		Lipids and lipid-like molecules	Steroids and steroid derivatives	Pregnane steroids					5.3912e+08	351354483	2.96664e+08	2.74107e+08	362592024	338490055	3.09036e+08	2.6952e+08	3.83819e+08	3.83033e+08	3.37212e+08	2.90005e+08	3.17503e+08	5.59858e+08	415362967	1.24619e+08	3.33648e+08	345406523	3.07215e+08	4.8114e+08	2.3934e+08	3.93332e+08	3.17961e+08	3.86737e+08
MN195	6.373	370.201	(3R,6R)-6-{[4-(4-Fluorophenyl)-1H-1,2,3-triazol-1-yl]methyl}-N-isopropylquinuclidine-3-carboxamide	[M-H]-	C20H26FN5O		83.1										4.0861e+06	4.26527e+06	4.16002e+06	3.70039e+06	3.58851e+06	3.699e+06	3.83148e+06	3.93308e+06	3.64669e+06	4.0294e+06	3.27862e+06	3.76957e+06	3.46727e+06	3.60736e+06	3.89085e+06	4.00628e+06	3.26279e+06	3.29661e+06	3.96766e+06	4.51063e+06	3.97767e+06	4.2631e+06	4.28837e+06	3.99945e+06
MN196	0.63	377.083	2-O-alpha-D-Glucopyranosyl-D-galactose	[M-H]-	C12H22O11	PZDOWFGHCNHPQD-IJVVWVSMSA-N	79.8			Lipids and lipid-like molecules	Fatty Acyls	Fatty acyl glycosides					1.21662e+08	6.46396e+07	1.31144e+08	1.29177e+08	7.8545e+07	106860799	6.85731e+07	8.9448e+07	2.17056e+08	9.21718e+07	1.41682e+08	1.73662e+08	1.06882e+08	1.00022e+08	1.0557e+08	1.0266e+08	1.02431e+08	1.03442e+08	1.10075e+08	1.21933e+08	1.27314e+08	1.14206e+08	1.09539e+08	1.09246e+08
MN197	6.614	378.3	N-Linoleoyl Valine	[M-H]-	C23H41NO3	OBXMQPZPFUXHDL-FQPCFBMWSA-N	80.1	HMDB0241988		Organic acids and derivatives	Carboxylic acids and derivatives	Amino acids, peptides, and analogues					1.94989e+06	3.01161e+06	1.68005e+06	1.89879e+06	2.07252e+06	1.01583e+06	4.43229e+06	1.26259e+07	3.04228e+06	6.67355e+06	5.94934e+06	2.41252e+06	651247	377029	264927	314696	930625	2.47104e+06	1.20759e+07	2.43556e+06	8.26992e+06	6.77044e+06	7.35961e+06	4.27144e+06
MN198	7.196	381.193	Cinncassiol C3	[M-H]-	C20H30O7	IJPNDQQOKFKBRG-UHFFFAOYSA-N	75.6	HMDB0036859	C17641	Lipids and lipid-like molecules	Prenol lipids	Sesquiterpenoids				#64979-94-8	1.33394e+07	8.17877e+06	6.81356e+06	1.09386e+07	5.60195e+06	1.51089e+07	1.69429e+07	1.79146e+07	1.67685e+07	1.99397e+07	9.50252e+06	3.11749e+07	1.14594e+06	1.33291e+08	245889	0	0	0	3.21021e+06	6.13603e+06	6.17102e+06	4.08747e+06	2.63844e+06	4.07892e+06
MN199	7.037	382.18	Chlorolissoclimide	[M-H]-	C20H30ClNO4	LCBZIVZSFYGPBC-UHFFFAOYSA-N	82.3			Organoheterocyclic compounds	Pyrrolines						4.25602e+06	1.9455e+06	6.37306e+06	4.20128e+06	1.4276e+06	4.47798e+06	6.59406e+06	3.22562e+06	8.35212e+06	7.27435e+06	8.16467e+06	5.3722e+06	2.58763e+06	4.04821e+06	2.70028e+06	3.33069e+06	5.14645e+06	4.08066e+06	6.15091e+06	5.9392e+06	8.58307e+06	4.06531e+06	2.40063e+06	1.01029e+07
MN200	5.262	384.159	N1-(4-cyclohexylphenyl)-2-[(4-methylphenyl)thio]acetamide	[M-H]-	C21H25NOS	RBMJDCDHSFOXIV-UHFFFAOYSA-N	78										4.66114e+06	2.15209e+06	3.61937e+06	3.96258e+06	3.97781e+06	2.21649e+06	7.49527e+06	8.60986e+06	9.77759e+06	1.01631e+07	6.3903e+06	2.13554e+07	3.09512e+06	3.13236e+06	3.86511e+06	3.1155e+06	4.10585e+06	3.12177e+06	9.37709e+06	11632313	3.09799e+06	1.12856e+07	3.14893e+06	2.09369e+07
MN201	5.876	384.181	N-Cyclopropyl-2-[(3R,4S)-3-({5-[(phenylsulfanyl)methyl]-1,2-oxazol-3-yl}methyl)-4-piperidinyl]acetamide	[M-H]-	C21H27N3O2S		77.7										3.53435e+07	3.74032e+07	3.90645e+07	4.69965e+07	4.27279e+07	3.99967e+07	3.36094e+07	3.36803e+07	3.52286e+07	3.43059e+07	3.42812e+07	3.46131e+07	0	0	0	0	0	0	9.63927e+07	0	8.51406e+07	143230008	1.21048e+08	7.17258e+07
MN202	3.931	385.139	Betamipron	[M-H]-	C10H11NO3	CWXYHOHYCJXYFQ-UHFFFAOYSA-N	82	HMDB0034250		Benzenoids	Benzene and substituted derivatives					#3440-28-6	7.19382e+08	7.75152e+08	7.60677e+08	7.83704e+08	7.24727e+08	8.11487e+08	6.99478e+08	7.19875e+08	7.04592e+08	7.15692e+08	730715248	7.02551e+08	6.51988e+08	4.59633e+08	7.6219e+08	9.35536e+08	5.83522e+08	4.5052e+08	1075123229	1122622513	6.98407e+08	8.97281e+08	786878464	7.92572e+08
MN203	0.62	387.112	Isomaltose	[M-H]-	C12H22O11	DLRVVLDZNNYCBX-UHFFFAOYSA-N	84.3	HMDB0002923	C00252	Organic oxygen compounds	Organooxygen compounds	Carbohydrates and carbohydrate conjugates	Carbohydrates	Oligosaccharides	Disaccharides	#499-40-1	273945596	2.0609e+08	2.58521e+08	2.66694e+08	2.30713e+08	254235525	1.88029e+08	2.2672e+08	3.05084e+08	2.32174e+08	2.64301e+08	2.63307e+08	128966692	9.1185e+06	5.88792e+07	4.10107e+07	1.15338e+08	1.50431e+08	4.25249e+08	6.32323e+08	4.2385e+08	4.77882e+08	3.22748e+08	234464327
MN204	4.893	388.178	Roquefortine C	[M-H]-	C22H23N5O2	SPWSUFUPTSJWNG-JJUKSXGLSA-N	86	HMDB0030381	C22165	Organoheterocyclic compounds	Indoles and derivatives	Pyrroloindoles				#58735-64-1	3.24517e+07	2.65617e+07	3.55278e+07	6.30701e+07	4.49049e+07	3.47559e+07	1.57709e+07	1.806e+07	4.12291e+07	1.93403e+07	2.2001e+07	3.08458e+07	1.82581e+07	1.09278e+07	1.36729e+07	9.88268e+06	2.63844e+06	0	3.13987e+07	4.37865e+07	7.71046e+07	6.01956e+07	6.41778e+07	5.79053e+07
MN205	6.447	389.244	Zyggomphic Acid B	[M-H]-	C27H34O2	OPQNKFIXMSPDAA-RSTNLCSYSA-N	76.5			Lipids and lipid-like molecules	Prenol lipids	Sesquiterpenoids					534198	1.62213e+06	2.86856e+06	2.78424e+06	2.1455e+06	1.89334e+06	6.63067e+06	4.43095e+06	8.35532e+06	1.35636e+07	2.06509e+07	1.64319e+06	9.34717e+06	9.62029e+06	2.91204e+06	4.3734e+06	2.74426e+06	1.0905e+07	6.67941e+06	2.18503e+06	2.67579e+06	4.30041e+06	4.4399e+06	2.1256e+06
MN206	3.969	391.076	N'3-[4-(tert-Butyl)benzoyl]-4-bromo-1,5-dimethyl-1H-pyrazole-3-carbohydrazide	[M-H]-	C17H21BrN4O2	DBUXUBOLVIITDJ-UHFFFAOYSA-N	85.8			Benzenoids	Benzene and substituted derivatives	Benzoic acids and derivatives					3.93626e+07	4.25024e+07	3.92471e+07	3.50215e+07	3.77173e+07	3.81692e+07	4.55584e+07	4.34849e+07	4.13753e+07	4.54582e+07	5.21088e+07	3.69992e+07	4.2645e+07	2.88518e+07	3.60363e+07	2.31895e+07	4.11736e+07	2.47909e+07	4.02877e+07	3.96728e+07	6.30183e+07	7.45014e+07	5.47297e+07	4.58449e+07
MN207	6.936	391.26	5-((3Z,6Z,9Z,12Z,15Z,18Z)-henicosa-3,6,9,12,15,18-hexaen-1-yl)resorcinol	[M-H]-	C27H36O2	QWMMZXHJINOJSZ-KUBAVDMBSA-N	82.7										8.32151e+06	6.26978e+06	1.22553e+07	7.65404e+06	1.46205e+07	1.09441e+07	3.10508e+07	2.4573e+07	2.90119e+07	3.34414e+07	5.39693e+07	1.97576e+07	2.54895e+07	2.95249e+07	7.99674e+06	9.46528e+06	8.76947e+06	3.71652e+07	3.95001e+07	8.04774e+06	1.87552e+07	1.09582e+07	2.78053e+07	1.54755e+07
MN208	7.178	393.26	Asbestinin-24	[M-H]-	C23H38O5	MVCDLWCHVUYBCT-OKAQQFRENA-N	71.5										1.00223e+07	6.29434e+06	9.64912e+06	8.21649e+06	8.33262e+06	10140517	1.73617e+07	1.46325e+07	1.85563e+07	1.74958e+07	2.25645e+07	9.92293e+06	2.01226e+07	1.5608e+07	2.50606e+06	5.71438e+06	6.09949e+06	2.8679e+07	1.71186e+07	4.90268e+06	9.74596e+06	18988337	1.00189e+07	1.60733e+07
MN209	6.889	398.13	4-methyl-N-[(5-methyl-2-phenyl-2H-1,2,3-triazol-4-yl)methyl]-3,4-dihydro-2H-1,4-benzoxazine-6-sulfonamide	[M-H]-	C19H21N5O3S		85										5.95179e+07	5.24836e+07	5.13761e+07	5.2533e+07	5.50954e+07	5.58163e+07	5.56826e+07	5.85755e+07	5.35785e+07	5.2263e+07	5.45272e+07	5.37499e+07	7.67952e+07	4.7307e+07	6.93096e+06	3.04186e+07	1.57714e+07	6.52483e+07	6.66024e+07	4.7196e+07	7.34788e+07	8.43411e+07	7.32048e+07	8.28082e+07
MN210	6.942	423.324	2,2'-Methylenebis(4,6-di-tert-butylphenol)	[M-H]-	C29H44O2	LXWZXEJDKYWBOW-UHFFFAOYSA-N	87.5			Benzenoids	Benzene and substituted derivatives	Diphenylmethanes					1.19965e+08	2.48145e+08	2.90324e+08	2.90252e+08	1.39056e+08	1.74894e+08	1.51697e+08	1.59665e+08	9.85318e+07	1.92783e+08	1.41606e+08	2.38725e+08	2.07828e+08	246307041	1.82149e+08	9.78917e+07	8.33268e+07	9.08968e+07	2.49396e+08	2.53806e+08	9.33856e+07	2.37817e+08	2.30927e+08	2.18e+08
MN211	5.08	424.245	LysoPE(14:0/0:0)	[M-H]-	C19H40NO7P	RPXHXZNGZBHSMJ-GOSISDBHSA-N	91.6	HMDB0011500		Lipids and lipid-like molecules	Glycerophospholipids	Glycerophosphoethanolamines					2.55094e+06	1.59127e+07	7.1406e+06	9.17427e+06	1.23626e+07	1.38655e+07	2.31515e+07	1.1879e+07	1.62298e+07	2.71027e+07	2.70035e+07	2.45176e+07	3.50432e+07	1.41179e+07	1.23037e+07	2.13016e+07	1.32136e+07	2.07685e+07	1.12419e+07	1.00507e+07	1.51104e+07	9.48614e+06	1.11494e+07	9.32664e+06
MN212	3.818	429.128	Fostriecin	[M-H]-	C19H27O9P	ZMQRJWIYMXZORG-WMRDAGCUSA-N	80.5	HMDB0252473		Organoheterocyclic compounds	Pyrans	Pyranones and derivatives					4.87698e+07	6.51614e+07	6.50101e+07	7.56957e+07	6.35116e+07	9.23237e+07	3.47627e+07	4.06005e+07	3.8499e+07	3.89806e+07	4.50094e+07	4.11574e+07	4.25732e+07	4.18955e+07	5.64016e+07	5.63479e+07	4.2844e+07	3.97226e+07	5.51598e+07	61141520	5.18171e+07	5.97207e+07	5.34485e+07	6.21131e+07
MN213	5.536	433.234	LysoPA(18:2(9Z,12Z)/0:0)	[M-H]-	C21H39O7P	ZQTAMPRZFOOEEP-HZJYTTRNSA-N	74.1	HMDB0007856		Lipids and lipid-like molecules	Glycerophospholipids	Glycerophosphates					1.85955e+07	2.60724e+07	2.5603e+07	27933285	2.96826e+07	2.92072e+07	3.10161e+07	3.06934e+07	3.15658e+07	3.279e+07	3.85107e+07	3.26281e+07	5.78112e+07	7.46373e+07	4.79848e+07	3.6255e+07	3.99623e+07	6.4175e+07	1.78945e+07	5.33347e+06	4.65244e+06	5.7823e+06	0	3.15262e+06
MN214	0.873	444.019	Adenosine 5'-phosphosulfate	[M-H]-	C10H14N5O10PS	IRLPACMLTUPBCL-CNAPFFGINA-N	86	HMDB0001003	C00224	Nucleosides, nucleotides, and analogues	Purine nucleotides	Purine ribonucleotides				#485-84-7	2.32776e+08	3.23582e+08	3.49583e+08	3.0166e+08	2.67375e+08	3.00195e+08	1.47489e+08	1.33217e+08	1.5553e+08	1.4457e+08	1.50428e+08	1.37815e+08	1.58576e+08	4.23003e+07	1.45032e+08	2.20625e+08	2.3629e+08	2.97139e+08	1.25546e+08	386196972	3.17104e+08	2.67184e+08	2.7587e+08	2.35567e+08
MN215	5.218	450.26	LysoPE(16:1(9Z)/0:0)	[M-H]-	C21H42NO7P	GWGSBTGCSHGEMN-FPLPWBNLSA-N	88.3	HMDB0011504		Lipids and lipid-like molecules	Glycerophospholipids	Glycerophosphoethanolamines					2.22845e+08	2.27977e+08	1.05153e+08	2.3082e+08	2.03026e+08	3.4252e+08	4.48095e+08	4.21938e+08	2.66189e+08	5.58211e+08	5.57823e+08	5.2573e+08	4.86192e+08	3.37107e+08	2.98382e+08	3.81207e+08	313072871	4.34401e+08	2.7401e+08	2.46217e+08	3.16241e+08	2.54897e+08	2.88526e+08	2.52758e+08
MN216	5.642	452.276	[3-[2-Aminoethoxy(hydroxy)phosphoryl]oxy-2-hydroxypropyl] hexadecanoate	[M-H]-	C21H44NO7P	YVYMBNSKXOXSKW-UHFFFAOYSA-N	91.3	HMDB0256030		Lipids and lipid-like molecules	Glycerophospholipids	Glycerophosphoethanolamines					5.35131e+08	6.0689e+08	5.88275e+08	4.32763e+08	5.14898e+08	5.43024e+08	6.68381e+08	180580011	3.84977e+08	3.40135e+08	1.61398e+08	3.64615e+08	3.99612e+08	3.51618e+08	3.05121e+08	3.36859e+08	3.10681e+08	4.01034e+08	6.58726e+08	3.39405e+08	4.96327e+08	4.12706e+08	5.4513e+08	4.49943e+08
MN217	3.268	455.095	Flavin mononucleotide (FMN)	[M-H]-	C17H21N4O9P		85										3.5247e+07	3.37037e+07	3.28752e+07	4.4541e+07	3.49361e+07	2.0975e+07	3.32262e+07	1.93261e+07	4.15288e+07	4.04315e+07	3.62972e+07	4.78533e+07	3.61754e+07	3.56575e+07	5.17821e+07	4.07296e+07	3.94352e+07	3.21549e+07	2.46457e+07	3.64793e+07	2.03702e+07	3.46033e+07	3.40976e+07	3.28813e+07
MN218	3.414	455.241	Phytyl diphosphate	[M-H]-	C20H42O7P2	ITPLBNCCPZSWEU-PYDDKJGSSA-N	76.1	HMDB0011116	C05427	Lipids and lipid-like molecules	Prenol lipids	Diterpenoids	Lipids	PR Prenol lipids	PR01 Isoprenoids		6.49828e+06	3.1075e+06	6.75731e+06	299794	4.5066e+06	6.26195e+06	8.04707e+06	3.07857e+06	1.54334e+07	8.58834e+06	3.91013e+06	2.35286e+07	7.49497e+06	1.76669e+07	1.13617e+07	4.74408e+06	1.97139e+07	1.30272e+07	2.02109e+06	2.04653e+06	2.00735e+06	2.01777e+06	2.0153e+06	2.00083e+06
MN219	0.902	460.015	Ianthelliformisamine B	[M-H]-	C17H25Br2N3O2	RQACVBWPNQWEEU-AATRIKPKSA-N	71.9			Phenylpropanoids and polyketides	Cinnamic acids and derivatives	Cinnamic acid amides					1.1804e+07	1.94786e+07	2.10405e+07	1.63914e+07	1.2794e+07	1.23105e+07	1.2369e+07	1.4762e+07	1.66487e+07	5.38421e+06	2.11062e+07	1.68477e+07	8.70218e+06	5.36533e+06	9.18972e+06	1.39315e+07	1.46719e+07	1.67491e+07	6.50879e+06	2.64733e+07	2.37222e+07	2.62185e+07	1.66499e+07	1.66706e+07
MN220	5.172	462.26	PE(17:2(9Z,12Z)/0:0)	[M-H]-	C22H42NO7P	MTNRBVAOFPGYKP-AMKDCIQSSA-N	84.7			Lipids and lipid-like molecules	Glycerophospholipids	Glycerophosphoethanolamines					8.97848e+06	8.80477e+06	9.76003e+06	1.15088e+07	1.16654e+07	1.33333e+07	1.33395e+07	1.25392e+07	1.18449e+07	1.27398e+07	2.01172e+07	1.19748e+07	1.07813e+07	1.01812e+07	4.14402e+06	1.05095e+07	1.07858e+07	1.10095e+07	2.49768e+07	6.14813e+06	1.70746e+07	1.21622e+07	1.90082e+07	1.23293e+07
MN221	5.913	466.291	1-Heptadecanoylglycerophosphoethanolamine	[M-H]-	C22H46NO7P	RVNBVQKDPQVSOY-OAQYLSRUSA-N	90.6	HMDB0061691		Lipids and lipid-like molecules	Glycerophospholipids	Glycerophosphoethanolamines					5.57171e+07	6.05891e+07	6.7396e+07	5.45587e+07	5.95514e+07	5.78519e+07	9.91986e+07	4.72952e+07	5.85881e+07	5.72121e+07	5.2744e+07	4.78817e+07	2.74096e+06	2.34461e+06	0	0	0	7.54103e+06	3.23053e+08	0	111029000	5.00108e+07	1.70397e+08	1.0409e+08
MN222	6.491	466.328	PE(O-18:0/0:0)	[M-H]-	C23H50NO6P	JIJGULMDDZORPH-HSZRJFAPSA-N	87.9			Lipids and lipid-like molecules	Glycerophospholipids	Glycerophosphoethanolamines					4.27993e+07	4.69446e+07	33741327	2.93441e+07	6.65974e+07	4.23747e+07	3.76985e+07	3.71889e+07	2.06402e+07	1.9042e+07	2.0204e+07	1.95405e+07	6.74997e+06	1.75011e+07	0	0	0	1.30443e+07	1.62203e+08	0	4.80578e+07	2.14716e+07	1.10271e+08	4.74021e+07
MN223	3.3	471.154	5-[(2S,4R)-4-Hydroxy-1-methyl-5-oxo-2-pyrrolidinyl]nicotinic acid	[M-H]-	C11H12N2O4		84										9.55379e+06	9.54265e+06	9.97093e+06	9.57048e+06	9.11555e+06	4.36648e+06	2.57491e+06	9.41719e+06	9.58803e+06	2.00802e+07	3.78274e+07	1.66198e+07	1.42763e+07	1.85203e+07	1.4253e+07	3.22028e+07	1.25339e+07	2.10759e+07	2.52254e+06	1.61937e+06	3.44894e+06	3.61087e+06	472678	2.12896e+07
MN224	5.425	473.28	[(1R,3E,5R,7S,10Z,12S,13S,14S)-1-acetyloxy-10-(hydroxymethyl)-3,6,6,14-tetramethyl-2-oxo-13-tricyclo[10.3.0.05,7]pentadeca-3,10-dienyl] hexanoate	[M-H]-	C28H42O6	ALSMKEFZXIPNCK-HJNRFOKWSA-N	73.1			Lipids and lipid-like molecules	Prenol lipids	Triterpenoids					5.34061e+06	5.51132e+06	4.55059e+06	9.98546e+06	4.30177e+06	4.6999e+06	6.6605e+06	7.38962e+06	5.59064e+06	6.86087e+06	1.14944e+07	1.47838e+07	5.37687e+06	3.57991e+06	3.58213e+06	6.47238e+06	1.16199e+07	2.776e+06	7.35476e+06	1.01144e+07	7.65127e+06	8.54989e+06	7.57368e+06	1.14905e+07
MN225	5.204	474.26	LysoPE(18:3(9Z,12Z,15Z)/0:0)	[M-H]-	C23H42NO7P	NTBBASCGALPTDC-JOCHJYFZSA-N	87.7	HMDB0011509		Lipids and lipid-like molecules	Glycerophospholipids	Glycerophosphoethanolamines					2963678298	2931871259	2910337585	2944038087	2911926555	2984330494	2972017483	2935830989	2906263870	2956463404	3081513213	2982545381	4884777061	2324383028	2196424538	3558082141	1906645189	4068134649	3347309285	1841708646	3835601064	2567781308	3802501614	2648631937
MN226	5.872	476.275	LysoPE(18:2(9Z,12Z)/0:0)	[M-H]-	C23H44NO7P	DBHKHNGBVGWQJE-JOCHJYFZSA-N	87.9	HMDB0011507		Lipids and lipid-like molecules	Glycerophospholipids	Glycerophosphoethanolamines				#85046-18-0	2791422141	2790626085	2841611423	2785046153	2859205690	2862386547	2837345403	2792056932	2771988188	2773293913	2802524864	2831380316	4679939279	2465293685	1444116896	3057192689	1674733331	4205624397	3896397408	9.66202e+08	3980789167	2223899223	3905488945	2566409115
MN227	6.449	478.291	LysoPE(18:1(11Z)/0:0)	[M-H]-	C23H46NO7P	WAYKKNOEMJFLDI-KOIKXXGWSA-N	91.3	HMDB0011505		Lipids and lipid-like molecules	Glycerophospholipids	Glycerophosphoethanolamines					1565603193	1549344665	1557940379	1551625529	1564632197	1556799221	1568547099	1555982213	1573816147	1567530047	1563638675	1572021947	3088050533	1527825861	1.81343e+08	1437677389	4.15923e+08	2734176996	2491728181	1.28708e+07	2381267322	1043436312	2600658002	1421588512
MN228	6.901	481.255	PG(16:1(9Z)/0:0)	[M-H]-	C22H43O9P	JSKJPUCKVIJTKI-PNHFMCTPSA-N	88.5			Lipids and lipid-like molecules	Glycerophospholipids	Glycerophosphoglycerols					7.36312e+06	5.38264e+06	5.74744e+06	6.91916e+06	8.20805e+06	1.23592e+07	2.18773e+07	2.23287e+07	2.50349e+07	3.26074e+07	4.85963e+07	1.33839e+07	4.00817e+07	1.49225e+07	1.66619e+07	2.89229e+07	9.06242e+06	3.97224e+07	1.46257e+07	5.30241e+06	9.39293e+06	6.80957e+06	7.35486e+06	8.65597e+06
MN229	5.19	483.27	LysoPG(16:0/0:0)	[M-H]-	C22H45O9P	BVJSKAUUFXBDOB-LEWJYISDSA-N	90.6	HMDB0240601		Lipids and lipid-like molecules	Glycerophospholipids	Glycerophosphoglycerols				#116870-26-9	3.6987e+07	4.47174e+07	3.56292e+07	1.1132e+08	2.61029e+07	3.23393e+07	8.62509e+07	6.30093e+07	2.91355e+07	6.1262e+07	5.55306e+07	3.01641e+07	5.11105e+07	5.20604e+07	4.56237e+07	4.67315e+07	5.2578e+07	4.68305e+07	4.50721e+07	4.40436e+07	4.4178e+07	4.47881e+07	4.49488e+07	4.58592e+07
MN230	5.323	494.25	PS(16:1(9Z)/0:0)	[M-H]-	C22H42NO9P	XSJRZJQMAINRKX-KGMDJONISA-N	77			Lipids and lipid-like molecules	Glycerophospholipids	Glycerophosphoserines					1.78279e+07	1.74863e+07	4.07291e+06	1.7402e+07	1.21478e+07	2.32401e+07	4.65945e+07	7.32564e+07	3.27146e+07	6.7106e+07	6.49236e+07	6.30114e+07	3.36806e+07	3.15468e+07	3.4463e+07	3.43874e+07	3.01486e+07	2.28615e+07	3.62798e+07	3.84938e+07	3.44124e+07	3.52912e+07	4.03711e+07	3.61813e+07
MN231	6.319	506.323	LysoPE(20:1(11Z)/0:0)	[M-H]-	C25H50NO7P	JEAGLCKGAKACCE-XMMPIXPASA-N	87.6	HMDB0011512		Lipids and lipid-like molecules	Glycerophospholipids	Glycerophosphoethanolamines					6.997e+06	1.02829e+07	8.66329e+06	7.68874e+06	9.97206e+06	1.02569e+07	1.50506e+07	8.79189e+06	8.08075e+06	9.4537e+06	1.05278e+07	1.00337e+07	1.5557e+06	0	0	0	0	0	4.17544e+07	4.08378e+06	1.95093e+07	8.36787e+06	2.92144e+07	1.90939e+07
MN232	7.402	507.27	LysoPG(18:2(9Z,12Z)/0:0)	[M-H]-	C24H45O9P	VEEHTGYBVMTAAF-RFFZIGDUSA-N	93	HMDB0240600		Lipids and lipid-like molecules	Glycerophospholipids	Glycerophosphoglycerols				#2093174-30-0	1.13548e+08	9.36571e+07	1.14797e+08	1.2316e+08	1.68688e+08	2.02237e+08	1.9496e+08	2.58546e+08	2.46637e+08	333326293	3.07391e+08	2.05886e+08	3.10777e+08	2.30406e+08	2.22891e+08	2.49046e+08	2.16031e+08	3.41119e+08	1.34711e+08	9.56605e+07	1.44817e+08	1.21777e+08	1.36045e+08	1.12587e+08
MN233	4.413	513.209	4-(Dimethylamino)-N-[(1S,4S)-4-{3,5-dimethyl-1-[4-(trifluoromethyl)phenyl]-1H-pyrazol-4-yl}-2-cyclopenten-1-yl]benzamide	[M-H]-	C26H27F3N4O		76.8										1.32727e+07	1.32219e+07	1.39717e+07	1.3223e+07	1.32089e+07	6.87044e+07	1.32034e+07	1.40071e+07	1.32008e+07	1.3226e+07	1.32016e+07	1.3376e+07	6.94894e+06	334291	5.86775e+06	4.88521e+06	904866	6.13503e+06	2.40229e+07	1.57398e+07	2.5052e+07	4.2441e+07	3.50736e+07	5.10005e+07
MN234	5.215	518.249	PS(18:3(6Z,9Z,12Z)/0:0)	[M-H]-	C24H42NO9P	NBUUZDKWUDLKIB-QYDRLJNVSA-N	78.1			Lipids and lipid-like molecules	Glycerophospholipids	Glycerophosphoserines					61237928	5.08023e+07	4.86368e+07	6.67595e+07	4.70198e+07	6.0796e+07	5.29409e+07	6.29328e+07	4.71658e+07	6.14418e+07	7.66693e+07	6.29459e+07	2.0664e+07	3.18699e+07	6.74624e+07	7.30521e+07	2.39103e+07	6.36552e+07	9.91736e+07	3.51955e+07	3.26174e+07	9.81362e+07	9.34337e+07	7.35262e+07
MN235	5.776	520.265	LysoPS(18:2(9Z,12Z)/0:0)	[M-H]-	C24H44NO9P	HLISFLFEEBTXRV-FRZHUQNDSA-N	85	HMDB0240604		Lipids and lipid-like molecules	Glycerophospholipids	Glycerophosphoserines				#1218913-82-6	5.31146e+08	6.54157e+08	4.73213e+08	575601315	5.02467e+08	4.79305e+08	7.44337e+08	7.4071e+08	6.18338e+08	8.273e+08	646290244	7.28681e+08	1.96392e+08	5.46277e+07	5.1562e+08	6.51277e+08	2.62694e+08	2.06291e+08	1289319090	8.90466e+08	6.92557e+08	8.8937e+08	1007838236	9.8658e+08
MN236	7.378	522.281	LysoPS(18:1(9Z)/0:0)	[M-H]-	C24H46NO9P	JZWNYZVVZXZRRH-YFKVPUFHSA-N	78.5	HMDB0240603		Lipids and lipid-like molecules	Glycerophospholipids	Glycerophosphoserines				#89319-60-8	330302998	3.37459e+08	3.15715e+08	3.30191e+08	3.57851e+08	353126199	3.24538e+08	367912102	3.30526e+08	4.11442e+08	4.85521e+08	4.20721e+08	4.16097e+08	2.69463e+08	1.50388e+08	2.36338e+08	1.39172e+08	4.47235e+08	7.47563e+08	1.91921e+08	4.69926e+08	3.47858e+08	6.49667e+08	4.19138e+08
MN237	3.231	523.133	Palstatin	[M-H]-	C27H24O11	KIEFQALNZCXSHH-UHFFFAOYSA-N	70.3			Lignans, neolignans and related compounds	Flavonolignans						4.16812e+06	2.16218e+06	2.92746e+06	2.19697e+06	2.17401e+06	1.96447e+06	1.59191e+07	4.7288e+06	1.71335e+07	1.27832e+07	2.75625e+07	3.58836e+07	1.40409e+07	9.54489e+06	1.10904e+07	1.18005e+07	1.1358e+07	1.21621e+07	6.96477e+06	7.28848e+06	9.13037e+06	8.46325e+06	9.27827e+06	8.07131e+06
MN238	3.262	529.102	1-(3,4-Difluorobenzyl)-2-oxo-1,2-dihydro-3-pyridinecarboxylic acid	[M-H]-	C13H9F2NO3		84.1										4.06687e+08	4.07062e+08	4.06576e+08	4.06781e+08	406552929	4.06472e+08	4.06791e+08	4.07138e+08	407093909	4.06708e+08	4.07816e+08	4.06936e+08	457472261	484722365	349487371	4.49392e+08	8.09368e+08	5.48928e+08	253285970	4.47401e+08	1.14829e+08	4.391e+08	3.99727e+08	3.26161e+08
MN239	6.983	551.305	Triterpenoid	[M-H]-	C30H48O7S	XBZYWSMVVKYHQN-MYPRUECHSA-N	80.2	HMDB0004309	C06085	Lipids and lipid-like molecules	Prenol lipids	Triterpenoids					9.44486e+06	1.9841e+07	6.47959e+06	2.47669e+07	1.37827e+07	5.89449e+06	6.60829e+06	3.36884e+07	3.41759e+06	1.55795e+06	3.24954e+06	1.56553e+07	1.2308e+07	1.11724e+07	1.07816e+07	2.46252e+07	4.10066e+06	5.1109e+06	2.09606e+07	8.63764e+06	9.10027e+06	7.46637e+06	1.45628e+07	7.44648e+06
MN240	5.155	562.312	1-(9Z,12Z,15Z-Octadecatrienoyl)-2-hydroxy-sn-glycero-3-phosphocholine	[M+FA-H]-	C26H48NO7P	WKQNRCYKYCKESD-YVHLTTHBSA-N	88.7			Lipids and lipid-like molecules	Glycerophospholipids	Glycerophosphocholines					4149640550	3917269528	3927643465	4152258175	3832794115	4156139042	3757846566	4111902073	3790954224	4058831708	4350224885	3917434332	4877840902	4711166604	4810425662	4469634986	4794535444	4812869715	3330218504	4391229799	3793595521	3623573056	3759401074	2913602271
MN241	6.138	595.285	(2S)-2-Hydroxy-3-[(hydroxy{[(1S,2R,3R,4S,5S,6R)-2,3,4,5,6-pentahydroxycyclohexyl]oxy}phosphoryl)oxy]propyl (9Z,12Z)-9,12-octadecadienoate	[M-H]-	C27H49O12P		83.8										2310957758	1514462576	2305065831	1562326650	2913128375	2145676068	2797434826	1946423849	1180804471	3826677246	2414947557	1494053237	2329523439	1367937032	1819768163	2636733112	1936696712	3428678633	4141639119	7.1674e+08	1955347183	1931860345	2927569655	1503052378
MN242	4.026	619.206	[2-{3-[(1-Benzoyl-4-piperidinyl)(methyl)carbamoyl]-2-naphthyl}-1-(1-naphthyl)-2-oxoethyl]phosphonic acid	[M-H]-	C36H33N2O6P		77.5										3.3757e+06	5.05874e+06	8.12505e+06	1.57056e+06	5.22775e+06	6.88713e+06	7.63896e+06	8.02763e+06	1.67182e+07	1.40391e+07	8.18709e+06	9.21316e+06	2.3184e+07	1.64891e+07	1.54114e+07	1.14403e+07	1.68683e+07	5.18436e+06	1.01073e+06	893525	348979	547331	366843	1.01352e+06
MN243	5.968	714.505	L-alpha-Phosphatidylethanolamine (Soy)	[M-H]-	C39H74NO8P	HBZNVZIRJWODIB-NHCUFCNUSA-N	82.9			Lipids and lipid-like molecules	Glycerophospholipids	Glycerophosphoethanolamines					8.34254e+06	7.82265e+07	2.2748e+07	0	3.59899e+07	3.77779e+07	4.17416e+07	4.96434e+07	2.37156e+07	4.15559e+07	6.32451e+06	4.02435e+07	3.02303e+07	2.13301e+07	2.10103e+07	4.11773e+07	4.09559e+07	3.60857e+07	3.0484e+07	2.14007e+07	2.46233e+07	2.27225e+07	4.03726e+07	2.20164e+07
MN244	6.896	716.52	2-Ammonioethyl 1-[(9Z)-9-octadecenoyloxy]-3-(palmitoyloxy)-2-propanyl phosphate	[M-H]-	C39H76NO8P		87										2.5566e+07	0	2.29169e+07	2.92389e+07	2.10339e+07	1.96421e+07	1.90971e+07	2.37902e+07	2.32416e+07	9.97555e+06	2.15895e+07	3.23972e+07	1.8796e+07	1.41704e+07	1.7284e+07	2.81091e+07	1.82381e+07	9.94595e+06	2.46341e+07	1.78003e+07	1.81782e+07	3.36838e+07	2.44313e+07	1.09397e+07
MN245	7.292	833.514	PI(16:1(9Z)/18:1(11Z))	[M-H]-	C43H79O13P	KUIWITMEUHJWDB-UHFFFAOYSA-N	76.5	HMDB0009800		Lipids and lipid-like molecules	Glycerophospholipids	Glycerophosphoinositols					6.45197e+06	1.26671e+07	2.28883e+07	1.89172e+07	1.20042e+07	9.38742e+06	2.26543e+07	2.08137e+07	2.26593e+07	1.87089e+07	0	1.23242e+07	4.97899e+06	4.88512e+06	4.93137e+06	5.95773e+06	1.98229e+07	1.73102e+07	3.80304e+07	1.62306e+07	1.93925e+07	9.88811e+06	8.24187e+06	2.00741e+07

## Sheet: Table S3
ID	Name	Total score	Level of credibility
MP0	Butyronitrile	90.7	Level 2
MP1	Pyrroline	86.1	Level 2
MP2	1,3,4-Oxadiazole	82.1	Level 2
MP3	Pyrrolidine	89.4	Level 2
MP4	1-Ethylaziridine	88	Level 2
MP5	2-Methyl-1,2-propanediamine	92.9	Level 2
MP6	Acetone oxime	93.1	Level 2
MP7	Diethylamine	92.3	Level 2
MP8	Carbamothioic acid	79.5	Level 2
MP9	Fluoroacetic acid	92.1	Level 2
MP10	1H-Imidazol-2-amine	86	Level 2
MP11	Tetrahydropyridine	92.4	Level 2
MP12	Piperidine	87.3	Level 2
MP13	Morpholine	93.3	Level 2
MP14	Isoamylamine	93.3	Level 2
MP15	Putrescine	81.6	Level 2
MP16	Sarcosine	93.3	Level 2
MP17	2-Iminothiolane	77.4	Level 2
MP18	Cadaverine	84.5	Level 2
MP19	L-beta-homomethionine	96.5	Level 2
MP20	2-Aminoisobutyric Acid	92.6	Level 2
MP21	3-Amino-2-pentanol	90.8	Level 2
MP22	3,4-Diaminopyridine	88.7	Level 2
MP23	Fyrol DMMP	77.7	Level 2
MP24	4-PYRIDYLTHIOUREA	81.3	Level 2
MP25	4-Oxohexanoate	76.5	Level 2
MP26	1-(Cyclohexylmethyl)proline	93.3	Level 2
MP27	L-Proline	95.3	Level 2
MP28	L-Valine	93.6	Level 2
MP29	2-(METHYLTHIO)ACETOPHENONE	90.8	Level 2
MP30	L-Threonine	94.7	Level 2
MP31	Tyrosol	94	Level 2
MP32	Dihydrodaidzein	81.7	Level 2
MP33	5-(hydroxymethyl)-4-methoxy-2,5-dihydrofuran-2-one	87.8	Level 2
MP34	Metformin	82.6	Level 2
MP35	1,1-Dibutyl-3-(3-chloro-2-methylphenyl)urea	95.2	Level 2
MP36	2,2-dichloro-1,1-ethanediol	87.7	Level 2
MP37	Gly-Gly-Leu	93.2	Level 2
MP38	DNP-DL-Methionine	94.6	Level 2
MP39	D-Ornithine	97.3	Level 2
MP40	Adenine	92	Level 2
MP41	octopamine	95.3	Level 2
MP42	Hypoxanthine	93.2	Level 2
MP43	Lys-Lys	79.5	Level 2
MP44	1,N6-Etheno-adenine	70.7	Level 2
MP45	Ectoine	88.5	Level 2
MP46	dichlorvos	85.5	Level 2
MP47	5-[(Adamantan-1-ylmethyl)amino]-N,N,N-trimethyl-1-pentanaminium	95.5	Level 2
MP48	3-Formylindole	92.5	Level 2
MP49	Spermidine	94.6	Level 2
MP50	bis-desmethoxycurcumin	92.1	Level 2
MP51	L-Lysine	96.6	Level 2
MP52	Phthalic anhydride	93	Level 2
MP53	5-Hydroxyoxindole	94.4	Level 2
MP54	N-(3-Carboxypropanoyl)methionine	93.9	Level 2
MP55	Racemethionine	84.4	Level 2
MP56	Guanine	92.9	Level 2
MP57	760CU98B9K	85	Level 2
MP58	N-Isobutyl-3-methylbutanamide	92.4	Level 2
MP59	N6-METHYLLYSINE	78.6	Level 2
MP60	LATIFOLICININ C ACID	91.1	Level 2
MP61	O6-MeG	92.5	Level 2
MP62	3-phenyl-DL--alanine	77.7	Level 2
MP63	1-Naphthyl isocyanate	91.9	Level 2
MP64	Decanamide	85.3	Level 2
MP65	Methylenediphosphonic acid	75.5	Level 2
MP66	gly-phe-phe	73.9	Level 2
MP67	ATEE	90.3	Level 2
MP68	4-N-[1-(Dimethylamino)ethyl]benzene-1,4-diamine	85.5	Level 2
MP69	Triethyl phosphate	85.6	Level 2
MP70	(2R)-2-[(Methylcarbamoyl)oxy]-3-(octyloxy)propyl 2-(trimethylammonio)ethyl phosphate	94.7	Level 2
MP71	omeprazole n-oxide	84.3	Level 2
MP72	2-Hydroxysimazine	82.3	Level 2
MP73	2-Chloro-N-(5-chloro-2-pyridinyl)acetamide	76.1	Level 2
MP74	methyl isoquinoline-3-carboxylate	75.6	Level 2
MP75	4-Hydroxy-1-propionylproline	86.1	Level 2
MP76	1-Hydroxy-2,2,5,5-tetramethylpyrrolidine-3-carboxylic acid	75	Level 2
MP77	3-Aminodecanoic acid	90.6	Level 2
MP78	N8-Acetylspermidine	86.1	Level 2
MP79	Ala-Val	85.7	Level 2
MP80	N6,N6,N6-Trimethyl-L-lysine	95.4	Level 2
MP81	(1S,7R)-Octahydro-1,6,7,8-indolizinetetrol	77.3	Level 2
MP82	N-Butyl-1H-benzimidazol-2-amine	91.4	Level 2
MP83	3-Acetamidophenoxyacetic acid	87	Level 2
MP84	acetoxyacetanilide	86.9	Level 2
MP85	N1-(2,3-dihydro-1,4-benzodioxin-6-yl)acetamide	88.1	Level 2
MP86	Isoprenaline	87.3	Level 2
MP87	N-(1-Adamantyl)urea	81.2	Level 2
MP88	ethametsulfuron-methyl [ANSI]	81.4	Level 2
MP89	Metyrosine	86.5	Level 2
MP90	3-(Ethoxycarbonyl)-4-methyl-1H-pyrrole-2-carboxylic acid	76.8	Level 2
MP91	N-Octyl-2-pyrrolidone	91.1	Level 2
MP92	.gamma. Dodecalactone	75.2	Level 2
MP93	fudosteine	78.2	Level 2
MP94	2-Acetamidooctanoic acid	81.1	Level 2
MP95	1-(2-Hydroxyethyl)-2,2,6,6-tetramethyl-4-piperidinol	90.2	Level 2
MP96	N,N-Dimethyldecylamine N-oxide	91.2	Level 2
MP97	Alanyl-Leucine	86.2	Level 2
MP98	L-Isoleucyl-L-alanine	93.2	Level 2
MP99	4-(Butoxycarbonyl)benzoic acid	86	Level 2
MP100	Rivastigmine	88.9	Level 2
MP101	4-Acetylphenylalanine	92.9	Level 2
MP102	L-Kynurenine	81.3	Level 2
MP103	2-(3,5-Dimethylphenoxy)butanoic acid	80.2	Level 2
MP104	4-Oxododecanedioic acid	71.5	Level 2
MP105	5-(6-hydroxy-6-methyloctyl)-2,5-dihydrofuran-2-one	77.2	Level 2
MP106	porphobilinogen	79.6	Level 2
MP107	5-[(1E)-3-hydroxy-3-methylbut-1-en-1-yl]-2-methylcyclohex-5-ene-1,2,4-triol	72.4	Level 2
MP108	N-Acetylvanilalanine	81.4	Level 2
MP109	Methoxamine	70	Level 2
MP110	Pro-Pro	96.4	Level 2
MP111	N-Butylbenzenesulfonamide	78.7	Level 2
MP112	Glycylglycyl-L-valine	82.7	Level 2
MP113	Valylproline	85.7	Level 2
MP114	hexaminolevulinate	80.4	Level 2
MP115	CUDA	70.1	Level 2
MP116	D-Seryl-L-leucine	85.7	Level 2
MP117	3-Bromo-4-quinolinamine	78.2	Level 2
MP118	Monoisobutyl phthalic acid	87.6	Level 2
MP119	1-(Dimethylcarbamoyl)-3-piperidinecarboxylic acid	79.1	Level 2
MP120	1-(3-Chloro-4-fluorophenyl)-1H-pyrrole-2-carbaldehyde	87.7	Level 2
MP121	L-Aspartic acid -benzyl ester	83.5	Level 2
MP122	Salsolinol-1-carboxylic acid	79.4	Level 2
MP123	4-(benzoylamino)-3-hydroxybutanoic acid	77.7	Level 2
MP124	4-Hydroxybenzoylcholine	92.8	Level 2
MP125	1-benzhydrylazetane	71.8	Level 2
MP126	DL-3-Hydroxykyunrenine	87.1	Level 2
MP127	Isamoxole	75.2	Level 2
MP128	3-isopropoxy-4-morpholinocyclobut-3-ene-1,2-dione	84.7	Level 2
MP129	Secbumetone	83.2	Level 2
MP130	2,2,6,6-Tetramethyl-4-piperidyl Methacrylate	81	Level 2
MP131	Prolylleucine	92.4	Level 2
MP132	Ergothioneine	71.4	Level 2
MP133	Lauryldimethylamine oxide	89.6	Level 2
MP134	Ile-val	89.6	Level 2
MP135	6-anilino-1,3-dimethyl-1,2,3,4-tetrahydropyrimidine-2,4-dione	86	Level 2
MP136	C4-Carnitine	83.1	Level 2
MP137	Methyl N-(2-hydroxy-3-methylbutanoyl)valinate	86	Level 2
MP138	L-Isoleucyl-L-threonine	83.8	Level 2
MP139	Biopterin	89	Level 2
MP140	h-d-tyr-otbu	89.8	Level 2
MP141	Tyr-Gly	86.6	Level 2
MP142	RZ2670000	86.2	Level 2
MP143	N-(2-Hydroxy-3-methylbutanoyl)valine	78.6	Level 2
MP144	4-Hydroxy-3-[2-(1H-imidazol-5-yl)ethyl]-4,5,5-trimethyl-1,3-oxazolidin-2-one	86.1	Level 2
MP145	1-(1H-Purin-6-yl)-4-piperidinamine	83.3	Level 2
MP146	Ethyl 4-(2-hydroxy-2-propanyl)-2-propyl-1H-imidazole-5-carboxylate	90.8	Level 2
MP147	Pheniramine	70.9	Level 2
MP148	LUMICHROME	92	Level 2
MP149	3-(5-Isobutyl-3,6-dioxo-2-piperazinyl)propanoic acid	88.2	Level 2
MP150	Ile-Ile	89.3	Level 2
MP151	4-oxo-4-(5,6,7,8-tetrahydronaphthalen-1-ylamino)but-2-enoic acid	85.7	Level 2
MP152	N,N'-(4-Methyl-1,3-phenylene)dipyrrolidine-1-carboxamide	90.8	Level 2
MP153	Glutamylvaline	73.9	Level 2
MP154	4-[2-(2-oxo-1-imidazolidinyl)ethyl]-1lambda~6~,4-thiazinane-1,1-dione	80.8	Level 2
MP155	3',4'-Methylenedioxy-N-tert-butylcathinone	88.5	Level 2
MP156	Cordycepin	86	Level 2
MP157	Icaridin	80.9	Level 2
MP158	3-(3,4,5-trimethoxyphenyl)propanoic acid	86	Level 2
MP159	D-Homoproline	82.9	Level 2
MP160	(2S)-5-Amino-2-{[(2R)-2-ammonio-4-methylpentanoyl]amino}-5-oxopentanoate	83.3	Level 2
MP161	Norbutorphanol	84.6	Level 2
MP162	Ifosfamide	81.7	Level 2
MP163	Ile-Glu	85.2	Level 2
MP164	(+/-)-threo-Propylphenidate	91.8	Level 2
MP165	Amixetrine	83.9	Level 2
MP166	desethylzaleplon	83.8	Level 2
MP167	(2S)-2-(2-hydroxypropan-2-yl)-2H,3H,7H-furo[3,2-g]chromen-7-one	72.9	Level 2
MP168	(-)-O-desmethylvenlafaxine	93.7	Level 2
MP169	val-phe	83.2	Level 2
MP170	2-[(1-benzothiophen-3-ylmethyl)amino]-1-phenylethan-1-ol	79.6	Level 2
MP171	N-(2,6-Dimethylphenyl)-N-(methoxyacetyl) alanine	80.1	Level 2
MP172	Celestolide	84.3	Level 2
MP173	Diethyl 2,4,6-trimethyl-1,4-dihydropyridine-3,5-dicarboxylate	72.3	Level 2
MP174	Metoprolol	76	Level 2
MP175	Ritodrine	84.3	Level 2
MP176	3-Hydroxy-N-[(3S)-2-oxotetrahydro-3-furanyl]decanamide	90	Level 2
MP177	PV9	72.1	Level 2
MP178	1-(4-Isopropoxyphenyl)-3-(1-piperidinyl)-1-propanone	86.9	Level 2
MP179	Molindone	75.5	Level 2
MP180	Ethyl 4-hydroxy-5,8-dimethoxyquinoline-3-carboxylate	85.8	Level 2
MP181	N-(1-Deoxy-1-fructosyl)proline	73.4	Level 2
MP182	4-methoxy-6-[2-(4-methoxyphenyl)ethyl]-2H-pyran-2-one	76.4	Level 2
MP183	N-Acetylprocainamide	75.9	Level 2
MP184	Phenacyltriphenylphosphonium	87.4	Level 2
MP185	Diisobutylphthalate	92.2	Level 2
MP186	5-Amino-2-(3-hexyl-4-methyl-2,5-dioxo-2,5-dihydro-1H-pyrrol-1-yl)-5-oxopentanoic acid	86.8	Level 2
MP187	metalaxyl-M	77.3	Level 2
MP188	4,4'-Diisocyanatodicyclohexylmethane	86	Level 2
MP189	palmitoleoyl ethanolamide	88.4	Level 2
MP190	N-{[(2R,4S,5R)-5-Ethyl-1-azabicyclo[2.2.2]oct-2-yl]methyl}-4-morpholinecarboxamide	85.9	Level 2
MP191	Oleamide	85.7	Level 2
MP192	Cyclo-(Glycyl-L-Prolyl-L-Glutamyl)	87.8	Level 2
MP193	2-(3-Hexyl-4-methyl-2,5-dioxo-2,5-dihydro-1H-pyrrol-1-yl)-3-hydroxypropanoic acid	77.2	Level 2
MP194	Stearamide	86	Level 2
MP195	3,3-Dibromo-2-n-butylacrylic acid	85.2	Level 2
MP196	2-[(3S)-1-(1-Methyl-4-piperidinyl)-3-pyrrolidinyl]-1H-benzimidazole	82.6	Level 2
MP197	5-(4-Methylphenyl)-7-tert-butyl-4,5,6,7-tetrahydro-1H-pyrazolo[3,4-d]pyrimidine-4-amine	77.8	Level 2
MP198	C17 Sphingosine	88	Level 2
MP199	1-[(2R,4S,5R)-5-Ethenyl-1-azabicyclo[2.2.2]octan-2-yl]-N-[(4-methoxyphenyl)methyl]methanamine	79.6	Level 2
MP200	Methyl palmitate	90.4	Level 2
MP201	4-Methoxy PV8	79.9	Level 2
MP202	5-O-Methylvisamminol	91.6	Level 2
MP203	3-(3,4-Dimethoxyphenyl)-2-methyl-6-methylaminohexane-3-carbonitrile	75.6	Level 2
MP204	Befunolol	88	Level 2
MP205	Carteolol	84.3	Level 2
MP206	N-(1-Deoxy-1-fructosyl)isoleucine	70.9	Level 2
MP207	4-Oxo-4-[(3-oxo-2-decanyl)amino]butanoic acid	83.3	Level 2
MP208	6-(2,3-Dihydroxy-3-methylbutoxy)-4-methoxy-5-methyl-1-isoindolinone	71.9	Level 2
MP209	ethyl 1-(1,3-dimethyl-2,6-dioxo-1,2,3,6-tetrahydropyrimidin-4-yl)piperidine-4-carboxylate	75.9	Level 2
MP210	{3-[(3-{[4-(Hydroxymethyl)cyclohexyl]amino}-3-oxetanyl)methyl]-1,2-oxazol-5-yl}methanol	85.8	Level 2
MP211	(+/-)-threo-Ethylnaphthidate	86.7	Level 2
MP212	Palmitic Acid	79.6	Level 2
MP213	Benocyclidine	76.8	Level 2
MP214	Nylidrin	82.1	Level 2
MP215	beta-D-3-Ribofuranosyluric acid	74.6	Level 2
MP216	L-Tryptophyl-L-proline	85.9	Level 2
MP217	2-Hydroxy-5-octenoylcarnitine	84.2	Level 2
MP218	leu-gly-leu	81.2	Level 2
MP219	Stearic acid	86	Level 2
MP220	9-(4-Hydroxyphenyl)-2-methoxy-1H-phenalen-1-one	71.5	Level 2
MP221	6-Ketoestriol	89.7	Level 2
MP222	1-{(2R,4S,5R)-5-[1-Methyl-3-(2-thienyl)-1H-pyrazol-5-yl]-1-azabicyclo[2.2.2]oct-2-yl}methanamine	79.7	Level 2
MP223	Miltirone	86.1	Level 2
MP224	3-Hydroxybupivicaine	81.3	Level 2
MP225	6-Hydroxy-8-methyl-8-azabicyclo[3.2.1]octan-3-yl 3-hydroxy-2-phenylpropanoate	76.6	Level 2
MP226	N-{4-[(2R,3R)-3-(Hydroxymethyl)-5-oxo-2-morpholinyl]phenyl}-3-methylbutanamide	84.9	Level 2
MP227	8-(2,3-dihydroxy-3-methylbutoxy)-4-methoxy-1-methyl-2-quinolinone	75.9	Level 2
MP228	3-methyl-4-(methylamino)-1,2-diphenylbutan-2-yl propanoate	78.3	Level 2
MP229	4-Hydroxypenbutolol	84.4	Level 2
MP230	gamma-Glutamyltyrosine	79.7	Level 2
MP231	Lethidrone	80.3	Level 2
MP232	Adiphenine	83.8	Level 2
MP233	all-cis-4,7,10,13,16-Docosapentaenoic acid	85.6	Level 2
MP234	1-Ethyl-3-[(1S,2S,3S,4R,5R)-3-hydroxy-4-(4-methyl-1-piperazinyl)-6,8-dioxabicyclo[3.2.1]oct-2-yl]urea	84.8	Level 2
MP235	2-[(3S)-1-(Cyclohexylmethyl)-3-pyrrolidinyl]-5-(1-methyl-1H-imidazol-5-yl)-1,3,4-oxadiazole	83.9	Level 2
MP236	4-[(E)-2-[(1R,3S,4aS,8aS)-3-hydroxy-5,5,8a-trimethyl-2-methylidene-3,4,4a,6,7,8-hexahydro-1H-naphthalen-1-yl]ethenyl]-2H-furan-5-one	84.9	Level 2
MP237	Kaurenoic acid methyl ester	81.8	Level 2
MP238	(3R,4R)-N-Ethyl-4-hydroxy-3-[(4-methoxybenzoyl)amino]-1-azepanecarboxamide	77.2	Level 2
MP239	Leucyltryptophan	79.4	Level 2
MP240	3,4-Methylenedioxy PV9	79.1	Level 2
MP241	Drofenine	85.8	Level 2
MP242	17-Methyl-androstan-3-hydroxyimine-17-ol	85.8	Level 2
MP243	2-Ethyl-N-{4-[(2R,3R)-3-(hydroxymethyl)-5-oxo-2-morpholinyl]phenyl}butanamide	71.5	Level 2
MP244	16-Hydroxydehydroepiandrosterone	74.5	Level 2
MP245	(2R)-6-(3,7-Dimethyl-2,6-dioxo-2,3,6,7-tetrahydro-1H-purin-1-yl)-2-hexanyl acetate	85.3	Level 2
MP246	-Zearalanol	73.5	Level 2
MP247	(7Z)-3-Oxo-N-[(3S)-2-oxotetrahydro-3-furanyl]-7-tetradecenamide	85.3	Level 2
MP248	2-{[(2Z)-3-(3,4-Dimethoxyphenyl)-2-propenoyl]amino}-3-hydroxybenzoic acid	89.5	Level 2
MP249	Monocrotaline	74.5	Level 2
MP250	Holanamine	80.1	Level 2
MP251	3-hydroxy-6-[(4E)-3-hydroxy-2,4-dimethylhept-4-enamido]-2,4-dimethyl-5-oxohexanoic acid	78.5	Level 2
MP252	14(S)-HDHA	76.8	Level 2
MP253	UR-144 N-5-HYDROXYPENTYL	86.8	Level 2
MP254	vitamine a acetate	79.8	Level 2
MP255	N,N-dimethyl-Safingol	84.6	Level 2
MP256	Dicyclomine	86.6	Level 2
MP257	Arnicolide D	85.5	Level 2
MP258	1-benzyl-3-butyl-4-hydroxy-6-phenylpyridin-2(1H)-one	83.5	Level 2
MP259	Cinoctramide	85.4	Level 2
MP260	Stearidonoyl glycine	70	Level 2
MP261	4-[(6E)-3-Hydroxy-8,10-dimethyl-2-(methylamino)-6-dodecen-1-yl]phenol	84.5	Level 2
MP262	-Nicotinamide mononucleotide	93	Level 2
MP263	BETA-NICOTINAMIDE MONONUCLEOTIDE (ALLCAPS7)	93	Level 2
MP264	3,3'-(1,4-Cyclohexanediyl)bis(1,1-diethylurea)	83.1	Level 2
MP265	MONOLINOLENIN	85.8	Level 2
MP266	2-Propanol, 1-((1-methylethyl)amino)-3-(2,4,6-tripropylphenoxy)-	73.6	Level 2
MP267	Cori ester	78.4	Level 2
MP268	N-{4-[(2R,3R)-3-(Hydroxymethyl)-4-isopropyl-5-oxo-2-morpholinyl]phenyl}-2-methoxyacetamide	84.8	Level 2
MP269	1-Hydroxy-3-(palmitoyloxy)-2-propanyl (9Z,12Z)-9,12-octadecadienoate	93.3	Level 2
MP270	Erucamide	74.7	Level 2
MP271	1,2-Dioleoyl-sn-glycerol	90.6	Level 2
MP272	Monoelaidin	90.2	Level 2
MP273	Nalmefene	83.8	Level 2
MP274	11-Ethyl-13-methyl-6-methylene-11-azahexacyclo[7.7.2.1~5,8~.0~1,10~.0~2,8~.0~13,17~]nonadecane-4,7,16-triol	71.1	Level 2
MP275	N'1-[2-chloro-4-(dimethylamino)benzylidene]-3-(4-hydroxyphenyl)propanohydrazide	71.2	Level 2
MP276	N-[(4-hydroxy-3-methoxyphenyl)methyl]-8-methylnonanamide	86	Level 2
MP277	XLR11 N-(4-hydroxypentyl) metabolite	70.2	Level 2
MP278	4-Phenyl-1-(3-(tetrahydro-2-furyl)propyl)isonipecotic acid ethyl ester	89.8	Level 2
MP279	Adenosine monophosphate (AMP)	94.3	Level 2
MP280	10-Nitrolinoleate	85.7	Level 2
MP281	Anandamide (AEA)	85	Level 2
MP282	Cyclopropyl fentanyl	72.7	Level 2
MP283	Trilostane	79.6	Level 2
MP284	11,13,14-Trihydroxyhetisan-2-yl acetate	80.5	Level 2
MP285	Lecanindole B	74.3	Level 2
MP286	1-butyl-5-[2-(4-cyanophenyl)hydrazono]-4-methyl-2,6-dioxo-1,2,5,6-tetrahydropyridine-3-carbonitrile	73.3	Level 2
MP287	1-Cyclohexyl-3-[(1S,2S,3S,4R,5R)-3-hydroxy-4-(1-piperidinyl)-6,8-dioxabicyclo[3.2.1]oct-2-yl]urea	85.6	Level 2
MP288	3-linoleoyl-sn-glycerol	75.7	Level 2
MP289	2,3-Dihydroxy-9,10,11-trimethoxy-5,8,13,13a-tetrahydroxy-6H-dibenzo(a,g)chinolysin	86.5	Level 2
MP290	(2S,3R,4S,5S,6R)-2-[4-hydroxy-2-(3-methylbut-2-en-1-yl)phenoxy]-6-(hydroxymethyl)oxane-3,4,5-triol	70.5	Level 2
MP291	2-{(3R,4S)-3-[(5-Butyl-1,2-oxazol-3-yl)methyl]-4-piperidinyl}-N,N-diethylacetamide	86	Level 2
MP292	7-acetyl-6-[(3,3-dimethylcyclohexyl)methyl]-3-oxo-1h-2-benzofuran-1-yl acetate	81.5	Level 2
MP293	(S,E)-clovamide	90.4	Level 2
MP294	N-(5-chloro-2-methoxyphenyl)-N'-(4-piperidinophenyl)urea	78.1	Level 2
MP295	2-[(3,17-Dihydroxy-13-methyl-8,9,11,12,14,15,16,17-octahydro-7H-cyclopenta[a]phenanthren-6-ylidene)amino]oxyacetic acid	89	Level 2
MP296	Cetaben	76.1	Level 2
MP297	3-Fluoro-DL-phenylalanine	76.8	Level 2
MP298	Ohmefentanyl	81.9	Level 2
MP299	AB-FUBINACA metabolite 3	77.7	Level 2
MP300	Piboserod	72.4	Level 2
MP301	8,8a-Deoxyoleandolide	78.4	Level 2
MP302	Tuberostemonine H	79.1	Level 2
MP303	N-(m-Methoxybenzyl)hexadecanamide	75.8	Level 2
MP304	8H-Purin-8-one, 7-(2-butynyl)-7,9-dihydro-9-(6-methoxy-3-pyridinyl)-6-(1-piperazinyl)-	78.4	Level 2
MP305	5-({[3-chloro-5-(trifluoromethyl)-2-pyridyl]methyl}thio)-4-pentyl-4H-1,2,4-triazol-3-ol	73.6	Level 2
MP306	Ajaconine	83.6	Level 2
MP307	1-[(1R,2S,10S,12S,13R,16R,18R)-16-hydroxy-1,13,17,17-tetramethyl-9-azapentacyclo[10.8.0.02,10.03,8.013,18]icosa-3,5,7-trien-9-yl]ethanone	78.2	Level 2
MP308	Corynoxeine	83.8	Level 2
MP309	N-Arachidonylglycine	80.1	Level 2
MP310	O-Benzyl-D-serine	73.4	Level 2
MP311	fingolimod-P	83.2	Level 2
MP312	2-amino-4-{[2-({[(3S)-2,3-dihydroxy-2-[(1S)-1-hydroxyethyl]butanoyl]oxy}methyl)phenyl]carbamoyl}butanoic acid	85.8	Level 2
MP313	Poly THF n5	85.8	Level 2
MP314	5-{5-[(2S)-1-Benzyl-2-pyrrolidinyl]-1,2,4-oxadiazol-3-yl}-N-(2-methoxyethyl)-2-pyridinamine	84.3	Level 2
MP315	Uridine 5_-(trihydrogen diphosphate)	85.5	Level 2
MP316	Veratramine	81.5	Level 2
MP317	Bis(4-ethylbenzylidene)sorbitol	85	Level 2
MP318	(5as,5br,7as,11as,11br,13s,13ar)-2,5b,8,8,11a,13a-hexamethyl-5ah,6h,7h,7ah,9h,10h,11h,11bh,12h,13h-phenanthro[2,1-e]isoindol-13-yl acetate	82.3	Level 2
MP319	(2R)-3-{[(2-Aminoethoxy)(hydroxy)phosphoryl]oxy}-2-hydroxypropyl myristate	70.4	Level 2
MP320	Stearoyl-L-carnitine	82	Level 2
MP321	methyl 2-(dimethylamino)-3-hydroxy-14-oxo-4,10-bis(prop-1-en-2-yl)-13,15,16-trioxatetracyclo[9.2.2.1,.0,]hexadeca-5,7-diene-7-carboxylate	81	Level 2
MP322	4,6'-Epoxyorotiniflavan-4-ol	81.1	Level 2
MP323	(3-Aminopropyl)(cyclohexylmethyl)phosphinic acid	76.7	Level 2
MP324	7-Hydroxycoumarinyl arachidonate	74.5	Level 2
MP325	1-tridecanoyl-2-hydroxy-sn-glycero-3-phosphocholine	72.3	Level 2
MP326	3-Benzyl-5-(6-carboxyhexyl)-1-(2-cyclohexyl-2-hydroxyethylamino)hydantoin	72.7	Level 2
MP327	1-Palmitoyl-2-hydroxy-sn-glycero-3-PE	88.3	Level 2
MP328	1-oleoyl-sn-glycero-3-phosphoethanolamine	87.2	Level 2
MP329	2,3-Dihydroxypropyl 2-[(9Z)-9-octadecenoylamino]ethyl hydrogen phosphate	74.2	Level 2
MP330	1-pentadecanoyl-sn-glycero-3-phosphocholine	78.8	Level 2
MP331	Hydroxy Ebastine	74.6	Level 2
MP332	LysoPC(16:1(9Z)/0:0)	79.3	Level 2
MP333	PC(16:0/0:0)	84.6	Level 2
MP334	PC(O-14:0/2:0)	81.4	Level 2
MP335	2-Hydroxy-3-[(9Z,12Z)-9,12-octadecadienoyloxy]propyl 2-(trimethylammonio)ethyl phosphate	91.9	Level 2
MP336	1-stearoyl-sn-glycero-3-phosphoethanolamine	92.3	Level 2
MP337	13-Hydroxy-6-(1-hydroxyethyl)-9-isopropyl-12,14-dimethyl-3-methylene-15-nonyl-1-oxa-4,7,10-triazacyclopentadecane-2,5,8,11-tetrone	85.4	Level 2
MP338	N-[(1S,2S,8S,8aS)-8-Hydroxy-7-{(2S)-1-[(4-methoxybenzyl)amino]-1-oxo-2-propanyl}-1,4a-dimethyldecahydro-2-naphthalenyl]-4-methoxybenzamide	81.7	Level 2
MP339	PC(17:2(9Z,12Z)/0:0)	77.3	Level 2
MP340	Methyl (2R,4S,6S,12bR)-4-(4-fluorophenyl)-2-{[2-(4-morpholinyl)ethyl]amino}-1,2,3,4,6,7,12,12b-octahydroindolo[2,3-a]quinolizine-6-carboxylate	79.7	Level 2
MP341	2-[(1S,4S,5S)-5-Isopropyl-4-({[(4-methoxyphenyl)sulfonyl]amino}methyl)-2-methyl-2-cyclohexen-1-yl]-N-(3-pyridinylmethyl)acetamide	77.4	Level 2
MP342	Epothilone B	81.1	Level 2
MP343	1-heptadecanoyl-sn-glycero-3-phosphocholine	80.9	Level 2
MP344	Lucidenic acid D	70.7	Level 2
MP345	LysoPC(18:3(6Z,9Z,12Z)/0:0)	78.1	Level 2
MP346	(2S)-3-Hydroxy-2-[(9Z,12Z)-9,12-octadecadienoyloxy]propyl 2-(trimethylammonio)ethyl phosphate	86.9	Level 2
MP347	Platelet-activating factor	88.7	Level 2
MP348	PC(O-16:0/3:1(2E))	71	Level 2
MP349	Poly THF n7	86	Level 2
MP350	Pinometostat	82.5	Level 2
MP351	Irgafos 168	77	Level 2
MP352	(2S,3R,4E)-2-(Dodecanoylamino)-3-hydroxy-4-octadecen-1-yl 2-(trimethylammonio)ethyl phosphate	78	Level 2
MP353	Palmitoyl sphingomyelin	86.2	Level 2
MP354	1-hexadecanoyl-2-(9Z,12Z-octadecadienoyl)-sn-glycero-3-phosphoethanolamine	84.6	Level 2
MP355	N-oleoylsphingosine-1-phosphocholine	88.4	Level 2
MP356	1,2-Dipalmitoleoyl-sn-glycero-3-phosphocholine	82.8	Level 2
MP357	N-STEAROYLSPHINGOMYELIN	86.2	Level 2
MP358	1-[(9Z)-octadecenoyl]-2-tetradecanoyl-sn-glycero-3-phosphocholine	84.4	Level 2
MP359	1,2-DILINOLEOYL-SN-GLYCERO-3-PHOSPHATIDYLETHANOLAMINE	84.7	Level 2
MP360	1-stearoyl-2-oleoyl-sn-glycero-3-phosphoethanolamine zwitterion	78.5	Level 2
MP361	1-Oleoyl-2-palmitoyl-sn-glycero-3-phosphocholine	85.7	Level 2
MP362	1-hexadecanoyl-2-(4Z,7Z,10Z,13Z,16Z,19Z-docosahexaenoyl)-sn-glycero-3-phosphoethanolamine	74.9	Level 2
MP363	1,2-di-[(9Z,12Z,15Z)-octadecatrienoyl]-sn-glycero-3-phosphocholine	72.7	Level 2
MP364	2-[(5Z,8Z,11Z,14Z,17Z)-5,8,11,14,17-Icosapentaenoyloxy]-3-(palmitoyloxy)propyl 2-(trimethylammonio)ethyl phosphate	71.7	Level 2
MP365	1-hexadecanoyl-2-(4Z,7Z,10Z,13Z,16Z,19Z-docosahexaenoyl)-sn-glycero-3-phosphocholine	74.8	Level 2

## Sheet: Table S4
ID	AM1	AM2	AM3	AM4	AM5	AM6	AF1	AF2	AF3	AF4	AF5	AF6	HM1	HM2	HM3	HM4	HM5	HM6	HF1	HF2	HF3	HF4	HF5	HF6	Name
MN0.neg	-2.36558	-2.54103	-0.807578	-0.949446	-1.33421	-0.846183	0.707695482799859	0.955544644597929	0.97333816654831	0.995960899800112	0.989609498856441	0.777399622595284	-0.105395	0.176467507278913	-0.0435067	-0.00628523	0.316805797828263	0.192579764919957	0.885579841293363	0.282955117688051	0.255419114570924	0.600491624275854	0.660572068214521	0.228804741207696	Pyruvaldehyde
MN1.neg	0.71367314725719	1.22213077394783	1.24846081646889	0.826459992265215	1.23200947173101	0.599632802961957	-2.19411	0.989451981560371	-1.62171	-0.492797	-2.16746	-1.42481	0.125596974157428	-0.0174523	0.306254734501486	0.370090209109669	0.76094857382451	0.259029972220778	-0.30755	-0.188607	0.170906163450707	0.130402590654387	-0.636768	0.0962172565979626	Ethyl formate
MN100.neg	2.29270150000212	1.72973468578402	0.0477543799098013	-0.515275	0.171976030590035	1.69718934670971	0.0401921841474093	0.0203100148242396	-2.38818	-1.08971	-1.5538	-0.434657	0.0417511156845474	-0.0958314	-0.444498	0.0590228161402895	-0.31371	-0.19818	1.25544586531064	-0.159982	-0.305755	0.0665906446260957	0.150934435725085	-0.0740282	Dodecanedioic acid
MN102.neg	-2.36791	2.06147207937005	-0.650268	0.967751862680871	0.039957446299457	-0.14573	-0.807454	-0.00877397	1.06698482023691	0.923288752672763	0.294232977240912	0.45287235072518	0.80807427520148	0.687170105143844	0.763767033877077	0.466011779651328	0.43877927961473	0.86877729656534	-0.55111	-1.07194	-1.11184	-1.09407	-1.07404	-0.956003	Isobatzelline E
MN103.neg	0.738081244920152	1.39557292021284	1.35520963907283	0.759435127770825	1.14413719949584	1.09090371134377	-0.588885	-0.588885	-0.588885	-0.588885	-0.588885	-3.69405	-0.0849941	-0.0849046	-0.0828863	0.154585980007331	0.194979880671294	-0.0747042	-0.0820813	-0.0556307	0.326584878041651	-0.0762171	-0.0342187	0.0546197568586218	3,6-Dimethyl-1-propyl-1H-pyrazolo[3,4-b]pyridine-4-carboxylic acid
MN107.neg	0.0917158060816311	-0.326355	-0.18391	0.0326974373666235	-0.451029	-0.0152002	-0.547842	1.33416596773066	-0.232321	-0.248705	-0.648608	-0.414689	0.437654288605711	0.320146442929782	0.46042777467122	1.46690023438568	0.566472556317014	-0.0685984	3.34745185325222	-1.25773	-0.439664	-0.869081	-0.747912	-1.60599	2-(7-Octen-1-yl)pentanedioic acid
MN108.neg	1.35011781501889	1.36976714541944	1.41865473957417	0.287802425649639	0.366522855701219	0.470600234774867	-0.742627	-0.27901	-1.8609	-1.18374	-0.900371	-0.679672	0.431332735818469	-0.651709	0.363914281269195	0.706169364647224	-0.826117	-0.473824	-0.757108	1.55918089564214	0.13536572246646	1.14667214054493	0.560811396152987	-1.81183	3-Oxotetradecanoic acid
MN11.neg	-1.08351	0.638822772157266	-0.486848	-0.168992	0.512254240779234	-0.670953	0.78659246143956	-0.0640892	0.633977167477287	0.300681969045511	-1.05622	0.394234669803556	0.135094509661147	1.12911252289477	0.148534306694502	1.09828827105618	0.322436025618466	0.516214343280155	-3.46293	0.126125495012495	0.851286433689014	0.752305275214375	0.0125297601737231	-1.36496	ERYTHRULOSE, D-
MN111.neg	-0.948591	-1.92443	-0.959326	-1.16762	-1.30977	-1.47981	0.839557786792542	0.597090751937919	0.13636172005376	1.10908552672669	1.70129688722656	1.91647203715183	-0.722439	-0.361485	-0.0929856	-0.10783	-0.106064	-0.255058	-0.138455	0.591116511248528	0.958216297056706	0.871392504374732	0.719191453051063	0.134076291352818	Uridine
MN115.neg	-0.440951	-0.240977	-1.21027	0.0760407753449448	-0.582222	0.242979293259421	-1.00919	2.50021686194444	0.827274702745954	0.00744332887064331	-1.02915	-0.26335	0.607342063938587	1.45308597573648	1.18709619994164	-0.338014	1.04165968921952	0.693224463545436	0.38907181111765	0.251201957701842	-0.497646	-0.579954	-2.12135	-0.96357	5-Sulfo-1,3-benzenedicarboxylic acid
MN116.neg	0.26681289690588	-0.726766	-0.804576	-0.854858	-0.102661	-0.686365	0.568416464486429	0.152985899610326	-0.874049	1.06170065010618	1.4494578939447	1.02639676576888	0.577022355133195	1.53624727613504	0.852491928736204	0.800912052869181	1.0502041557105	1.03576897341305	-0.710771	-0.136472	-0.916252	-0.972752	-1.52462	-2.06828	(2-Amino-6-oxo-1H-purin-9-yl) dihydrogen phosphate
MN117.neg	0.177329249878699	-0.220904	0.256175762501507	0.0742928143178285	0.461753014256793	-1.31137	1.04190368053472	1.63593922379625	-1.08155	-0.500297	-0.105261	0.44364858153785	0.952764963074853	0.5203231044219	0.88219567018717	1.11367603634375	0.517214568097914	1.9521413287814	-1.25759	-1.67537	-1.08126	-0.709123	-0.962437	-1.12418	melevodopa
MN121.neg	1.73326579059312	0.36817447770841	1.04850021778882	1.00552574151745	0.158191215004823	-1.48415	-2.43178	-0.916836	0.370353867148132	-0.355681	-1.00199	0.325134024268634	-0.635793	-0.443913	-0.620543	-0.657348	-1.01263	-0.623518	0.98197356460749	0.761601391352808	0.771406655714979	0.684985632882109	1.02532550090513	0.949746404112588	Alanyltyrosine
MN123.neg	0.680966767068556	0.620090794664805	0.338746233807988	0.28752220474654	0.278681486902586	0.184979741218529	-0.53452	-0.532435	-0.533777	-0.531613	-0.52855	-0.468312	-1.59447	-0.0575237	-0.762635	-2.09526	-0.987065	-0.110049	0.788330525118993	2.89452867051762	0.441928511601521	0.286218680900561	0.43998216040377	1.49423119061908	4-Methylumbelliferyl Phosphate
MN125.neg	-3.41368	1.25027392962384	1.25027392962384	0.677953108435758	-0.584593	-0.373434	1.25027392962384	1.20425307969664	0.559592445909599	-0.29847	0.540114234648772	-0.684685	0.739377483325317	0.460472847622835	0.203599002391711	0.332043652223246	0.289082995415919	0.110375520403001	-0.586889	-0.666195	-0.489827	-0.577877	-0.707046	-0.484986	Clobenzorex
MN126.neg	0.0399304411188125	0.123123761577106	0.0518235838778541	0.147898838422225	0.0579972022610694	0.294467882500956	0.0946829442186483	0.0210347271275273	0.108734163138575	0.0690663362811264	0.0719215720036636	0.018826993522548	1.05698916016388	0.991562059532967	1.34561817060295	0.818234832728664	1.32082914438581	1.71792936034352	-2.44546	-1.06081	-1.86018	-1.06081	-1.06081	-0.862587	gamma-CEHC
MN130.neg	-0.0628126	-1.68178	-1.63494	-1.7099	-1.66988	-1.65556	1.20036062087725	1.04115593069813	0.755617388718632	0.821799781532324	0.659255552210175	0.657223926609604	0.454333685977109	0.738389812032549	0.211648368327993	-0.619972	0.331846232626804	-0.16589	0.737884518124611	0.941186159726354	0.0495675239433675	0.981025693913965	0.365468827536084	-0.746019	N-[(Ethoxycarbonyl)methyl)-p-menthane-3-carboxamide
MN131.neg	-0.0812719	-0.074862	-0.0872756	-0.0825647	-0.0635652	-0.0829999	1.35523984768588	0.0317053691621883	-0.0842711	-0.0698621	-0.0743168	-0.0722138	0.511083406237131	1.03025121393513	0.961025952359427	1.56703628528944	0.524660434031523	1.19442290791803	-0.378589	-0.732108	-1.05965	-0.573539	-3.54315	-0.115181	Methyl 2-(2,6-dihydroxybenzoyl)-3-hydroxy-5-methylbenzoate
MN134.neg	-0.870436	-1.02001	-0.050226	-0.369869	-0.996159	-2.59455	0.710473250779575	0.427007093937042	0.197383249327005	1.66205235446081	1.77001615919368	1.5099799313183	0.513629167978592	0.475722629985487	0.585860758264491	0.952343463400931	-0.0635487	0.0443011145941539	0.0588535987083305	0.182768496370285	-0.384364	-0.94108	-0.911765	-0.888387	Dimethyl 4-methyl-5-phenyl-1H-pyrrole-2,3-dicarboxylate
MN135.neg	-0.424248	-0.128099	0.36428545507055	0.625280169680926	-1.13688	1.09228430536795	-2.81889	-0.0262235	0.837061173036603	0.385136413350849	0.552357904221887	0.716570834138533	-1.5618	-0.505826	-0.809631	-0.277982	-0.838363	-1.04218	1.23331196658303	1.23945595301338	0.20293925323507	0.680541294064843	0.986564045919418	0.654330882266784	gamma-Glu-Glu
MN136.neg	-0.690997	-2.65627	0.138409493328039	-0.630248	0.102437016434709	-0.782348	0.996596263746805	1.05253596240362	0.387498900425717	1.30304779688461	-0.291268	1.60823801480723	0.724827393384066	0.640936214383541	0.353582295931511	0.762263405015372	0.254570039721921	0.218956744882616	-0.431355	0.489602074726588	-1.75545	-1.07669	0.391368759182469	-1.11025	N-(3,5-Dichlorophenyl)-2-hydroxysuccinamic acid
MN142.neg	0.580260795986555	0.895490691783092	0.821387635681814	-0.053949	0.966439113243655	0.308135705992402	1.04388008607205	-0.723501	1.04388008607205	1.04388008607205	1.04388008607205	1.04388008607205	0.582559661030694	-0.663797	0.178754740787933	0.468171109215717	0.0669011445819997	-0.808821	-2.33678	-1.47113	-0.259466	-1.11598	-1.19742	-1.45666	(-)-Morphine
MN146.neg	-2.41584	-1.4138	-0.630279	-1.5678	-0.304551	-0.949708	0.383454782215617	1.7184378549312	1.44556615681549	0.971153574805492	-0.290315	1.26507472181777	0.0266318431782964	-0.296394	0.0635053578712642	-0.352851	-0.429565	-0.26444	0.261160080193834	0.926682920502073	0.921702114847143	0.952375485812036	0.403483087976079	-0.42368	(+/-)12(13)-DiHOME
MN149.neg	0.246398135870401	0.411360717400159	0.231531130107978	0.0721283428801606	0.267745419910583	0.164117601518242	-0.0885927	0.721008535754367	-0.0875298	-0.0891432	-0.088737	-0.087698	1.34919097206976	1.21721441034414	1.27260965969147	0.054856077728403	0.475071512015881	0.850664501948466	-0.139686	0.000316740386580987	-2.88893	0.0859127134350227	-2.0326	-1.91721	17-Dihydroexemestane
MN152.neg	-0.604443	-0.603352	-0.631575	-0.734306	-0.610859	-0.579462	0.831770543992509	0.879885608377433	0.865025288182815	0.622202040646055	0.40488337983365	0.696695471088114	0.812084466827974	1.28494826009632	1.3152463634019	0.511788955127102	0.571153748045463	0.518583314250077	0.0910607892827174	0.132854356735576	-2.23296	0.264978004933625	-1.62974	-2.17647	(4Z,6Z)-3-Hydroxyocta-4,6-dienoylcarnitine
MN154.neg	0.0104973233408537	0.025723652427243	0.582928286968463	-0.0606262	-0.759399	0.315501134632622	-0.0406924	0.590656278302722	0.192490654761728	0.539196105412004	-0.159099	-0.21716	-1.13312	-0.952629	-1.20181	0.516991341231209	-2.48064	-1.85588	0.422838646818602	1.79790344928613	0.975797219871636	1.25743636742696	1.29073605114608	0.34235595536898	Uridine 2',3'-cyclic phosphate
MN156.neg	-0.789709	-0.286453	-0.801016	-0.521349	-0.801692	-0.349784	0.354983952081904	-0.239863	-0.35871	-0.195964	-0.341574	-0.377978	0.501762723329565	1.55423678890325	0.5530909431052	-0.0174713	-0.108477	-0.0984721	-0.922592	0.399111115045036	2.57293139644364	-0.904162	-1.39378	2.57293139644364	Benztropinum
MN158.neg	0.50416848540029	0.27757246588726	-0.97641	0.826966874027921	0.203861903335449	1.64855793660912	-0.424967	-0.750837	0.289869161127469	-0.453965	-0.687998	0.121206510212871	0.741340204809419	1.30302622670174	1.42695082898166	0.507809642608586	1.19054642426635	0.901208353571007	-0.413796	-1.29658	-0.298192	-2.20695	-1.53767	-0.895728	Amoxapine
MN162.neg	-0.266814	-0.216427	-0.725142	-0.785533	-0.265221	-0.300275	1.14904055138047	1.25437396107444	0.0857572097288314	0.789562292490971	-0.202102	0.562487917698325	0.912999482870177	1.18988571644614	0.919721152694453	-0.105458	0.44413956082025	0.300756162380078	-0.679907	1.12254046600467	-1.80873	0.419542927849518	-0.914991	-2.88021	Nateglinide
MN164.neg	-0.0123672	1.25908268573632	0.0222159566762383	-0.904293	-0.452052	0.270026021585084	1.48107692385822	1.48107692385822	1.48107692385822	1.48107692385822	1.48107692385822	1.48107692385822	-0.540347	-0.974979	-0.660003	-0.993161	-0.690815	-0.932746	-0.842317	-0.783815	-0.789008	-0.528369	-0.791352	-0.542163	Zoniporide
MN166.neg	-0.885104	-2.41852	-1.19422	-1.81006	-1.00039	-1.6511	0.195889795055807	1.10561958267234	0.743094066285924	0.935373652435426	0.715117767900435	0.431005254649921	0.637696889341343	0.328052920746311	0.206757776609266	-0.173946	0.466786372739101	-0.0869927	0.416489252669623	1.66813374266181	0.590990942781354	0.589007970121849	0.281888845578407	-0.0915687	S-4'-Hydroxywarfarin
MN171.neg	-0.907795	-1.08778	-1.76991	-1.61815	-1.87745	-0.751155	1.32445678291037	1.13288500511605	0.740679199361689	1.66584808965829	1.81582044171072	1.14480893163991	-0.0652646	0.123890680392346	0.0719887234022333	0.275070948214744	-0.0945029	-0.0209143	-0.0653253	0.0684283597340679	-0.0651105	-0.132686	0.185129051693346	-0.0929596	20-HDoHE
MN177.neg	0.183396167037731	0.635507508277892	0.346530409611472	0.803833983911826	0.649592070416696	1.92854510884495	-0.363287	-0.261365	-1.36155	-0.543229	-0.123392	-0.348908	0.253278588598486	-0.273005	0.584323119527788	-0.277122	0.317824728896934	-0.123462	-0.897731	-1.55056	-0.298221	-1.02903	-1.20082	2.94884946293769	7-Hydroxyamoxapine
MN179.neg	-0.155647	-0.237863	-0.217689	-0.281915	-0.216301	-0.0379653	-0.129798	-0.46656	-0.0902275	-0.0846501	-0.0841424	0.152921035124582	0.015500283279097	0.194590100085574	0.731561170552784	1.01127888752924	0.464251916953221	0.825241259098102	1.02338938466355	1.02338938466355	-2.13764	-3.3485	1.02338938466355	1.02338938466355	Karanjachromene
MN181.neg	1.19955103364444	-1.17523	0.192483328721462	0.592212924663902	0.660706971821309	0.910473470905847	-1.39789	0.598570461634536	-0.956437	0.160299796872466	-1.91009	0.953513292882223	-0.879975	-0.426843	-1.06863	-0.584745	-0.859414	-1.47209	0.773624165859874	1.27269741844297	0.650118093762488	1.1196528299922	1.06713661400112	0.580309575356492	JWH 073 6-hydroxyindole metabolite
MN185.neg	0.924816726165202	0.214752469734369	0.810837011946767	1.07853368295022	-0.203536	0.941864136256149	-0.564001	-0.952038	-0.15626	-0.428305	-0.182197	-0.436701	1.17586088300286	1.02244764622254	1.43393193426367	0.643236906111792	0.965526809764414	0.921423473788876	-2.21702	-1.30091	-0.093059	-1.1331	-1.04207	-1.42404	2-(3,4,5-Trimethoxybenzoyl)-4,4-diethyl-3,5-isoxazolidinedione
MN186.neg	1.06826572890695	1.06826572890695	-4.03613	1.06826572890695	-0.63649	0.122194058813725	0.236559321753919	0.451954343571535	0.997482755711613	-0.248275	1.06826572890695	0.378315680997586	-0.0779147	0.0451298298640572	-0.139451	-0.116057	-0.16284	-0.230739	-0.125773	-0.0993756	-0.182428	-0.0700178	-0.125075	-0.254132	Melophlin R
MN188.neg	0.523748525703241	-0.0266608	0.418403384051824	0.395393865458479	0.472086412532733	-0.625376	-0.389886	0.169509127162345	-0.856733	2.49872584185634	2.49872584185634	-2.18039	-0.589808	-0.63547	-0.611469	-0.563602	-1.07981	-0.568377	0.586974181320467	-0.0450791	-0.222013	0.251316250220554	0.110783914411095	0.469002555995538	(-)-Spirocalcaridine A
MN195.neg	-1.16168	-0.712274	0.146112140811329	0.477810658035529	-1.85139	-1.73438	0.367897156112037	1.8232158020001	0.396497508835351	1.18279816412503	1.24986726350948	0.458461396941118	0.701670445027562	1.18859233146913	0.905078355774202	-0.42337	-0.771728	-0.42764	-0.0283671	0.268578425636315	-0.589229	0.543122501182325	-1.79645	-0.21319	(3R,6R)-6-{[4-(4-Fluorophenyl)-1H-1,2,3-triazol-1-yl]methyl}-N-isopropylquinuclidine-3-carboxamide
MN197.neg	-1.19017	-1.68633	-2.00666	-1.85038	-0.866115	0.0203734696115587	1.46064857552462	0.007245889923004	1.11697	0.935359363496356	1.01110528604688	0.517217987952092	-0.194652	0.199967278733336	-0.329864	-0.218756	-0.139281	-0.786589	0.550774621325832	1.50108119268155	0.209165690485614	0.922274330289687	0.81799424682227	-0.00138433	N-Linoleoyl Valine
MN198.neg	-1.51657	1.72427497753133	-2.56527	1.52861888829131	1.52861888829131	1.52861888829131	-0.814673	-0.373248	-0.369374	-0.650059	-0.948325	-0.651485	0.15587202237458	-0.177445	-0.301883	0.020668133782327	-0.435296	0.24074613186888	0.318806847465866	0.356805073184854	0.311757232741212	0.429780399678916	-0.0752274	0.734287566372933	Cinncassiol C3
MN2.neg	-0.0749472	-0.779315	-0.159655	-1.37376	-0.385518	-1.32201	0.150429131184122	1.37414504155979	0.703369135428609	0.438305697637692	0.859615096461234	1.50332488627174	0.530685284371886	1.23882562393788	1.26948093298041	0.542010706856622	0.973465828305228	0.505366029132744	-0.649629	-1.81877	-1.25154	-1.33074	-0.993451	0.0503139165672746	Chlorocarbonic acid
MN201.neg	0.942310594303636	0.942310594303636	0.942310594303636	0.942310594303636	0.942310594303636	0.942310594303636	0.872029225453124	0.942310594303636	0.635969475053975	1.62517023336519	1.30516538983428	0.309904604248339	-1.03604	-0.928324	-0.845678	-0.494117	-0.675206	-0.800826	-1.13172	-1.12771	-1.04224	-1.09271	-1.09408	-1.07576	N-Cyclopropyl-2-[(3R,4S)-3-({5-[(phenylsulfanyl)methyl]-1,2-oxazol-3-yl}methyl)-4-piperidinyl]acetamide
MN202.neg	-0.59562	-2.28103	0.157267414913936	1.14520056181606	-1.13048	-2.37757	1.81565918698443	2.02408044431758	-0.26405	0.943922284633892	0.310952495746677	0.345706680517262	-0.121395	0.23856462449295	0.147690920357304	0.291462015361749	-0.0857085	0.45941202067804	-0.256666	-0.118095	-0.221549	-0.146188	-0.0460404	-0.235532	Betamipron
MN203.neg	-0.466793	-3.43868	-1.34635	-1.75205	-0.592079	-0.294092	0.871630304381617	1.31667142773912	0.867932760263852	1.00253052878805	0.562239175423547	0.203752451356293	0.378331306518611	0.0590535878582599	0.313322799079908	0.348238199481208	0.185658854274274	0.294569451257674	-0.0438363	0.166074584494319	0.499099259411638	0.192742455374025	0.33812599244663	0.333896977657777	Isomaltose
MN204.neg	-0.552703	-1.19285	-0.913358	-1.31821	-2.96515	1.56837146179471	0.123432684788851	0.53817535571783	1.24384185953114	0.935100990421463	1.01498842189492	0.886724199858335	0.164571047245396	-0.0852045	0.277513142911289	0.993275065734862	0.569628952054128	0.250122126775418	-0.735333	-0.566305	0.463122525366955	-0.480887	-0.320137	0.101276594563061	Roquefortine C
MN205.neg	1.0491465565368	1.08391107589167	-0.358554	0.132340642351441	-0.430186	1.23520994730017	0.643520501357658	-0.705256	-0.460683	0.112026390471103	0.150557676849429	-0.738536	-2.40554	-1.06483	-0.376713	-0.412728	-0.727289	-0.878212	0.634680186405096	0.148121437532273	0.913743278204484	1.49855754218201	2.00596744132703	-1.04925	Zyggomphic Acid B
MN209.neg	0.785280379537226	-0.108289	-3.65071	-0.922774	-2.13427	0.484753389537651	0.522637067572073	-0.112624	0.703857824981344	0.958146717137968	0.696968693612774	0.924318060575098	0.315211237817767	0.0832331078737266	0.0438961270113792	0.0849686891597363	0.172806942385709	0.196781752488027	0.192360034372876	0.285774457602366	0.121315879701915	0.0754646720968982	0.153685039652746	0.127205291915326	4-methyl-N-[(5-methyl-2-phenyl-2H-1,2,3-triazol-4-yl)methyl]-3,4-dihydro-2H-1,4-benzoxazine-6-sulfonamide
MN211.neg	1.72121950290664	0.0450205783537264	-0.208583	0.803410664332097	-0.077039	0.75668678578386	-0.374984	-0.581492	0.170278879955077	-0.688072	-0.390217	-0.719337	-3.10957	0.265659171460593	-1.21176	-0.749708	-0.199773	0.0117585320954508	0.956950991676039	-0.273349	0.30204561572527	1.24747913951969	1.24071743429363	1.06265386399654	LysoPE(14:0/0:0)
MN212.neg	-0.776881	-0.842476	0.37292712989035	0.369029743360915	-0.750965	-1.06019	0.281912529334305	0.702789323898025	0.0263648458740242	0.606676437338627	0.153079208465328	0.767237507642724	-0.221393	0.963086282971584	0.953585607381278	1.57567543892381	0.858259084272316	2.38744012593736	-1.60541	-0.97083	-1.18809	-1.13727	-0.549409	-0.915142	Fostriecin
MN213.neg	0.927865408489253	1.21767547672119	0.716512578977793	0.398510657345945	0.508964135437469	1.04633917168413	-0.402525	-1.7758	-1.93078	-1.68414	1.54978916835289	-2.37227	-0.35893	0.0244719684723339	0.00386158239595485	0.102686801393111	0.171597901991577	0.153278636938487	0.221452609977312	0.209585969314649	0.241383778501295	0.28454872244899	0.466987025602411	0.278933766700048	LysoPA(18:2(9Z,12Z)/0:0)
MN214.neg	-0.504787	-3.21517	-0.687906	0.172545088142075	0.313238749699205	0.78322477639944	-0.983849	1.32090999617027	0.916603689119587	0.565267056837921	0.63088962143697	0.30695565216735	0.282506221460806	0.958085271507706	1.11661057912518	0.814197539178246	0.566738659373218	0.804211929978367	-0.653455	-0.862203	-0.544569	-0.694455	-0.612986	-0.792602	Adenosine 5'-phosphosulfate
MN215.neg	1.15696897145864	0.203553683992049	-0.114139	0.523635340240397	0.010988336990083	0.86372254518424	-0.335985	-0.614429	0.0372034922266313	-0.524232	-0.201588	-0.546177	-0.874099	-0.814824	-2.82948	-0.782551	-1.1166	0.245029505014556	0.94452746705009	0.787936129345915	-0.411378	1.5166004286851	1.51479196448035	1.3605228831676	LysoPE(16:1(9Z)/0:0)
MN216.neg	-0.0533714	-0.411529	-0.808568	-0.531567	-0.758018	-0.0434337	1.34572043911331	-0.510489	0.553333527044256	0.0368775532239637	0.815872332689575	0.278690203216469	0.764051864887196	1.11629331602548	1.02908752806534	0.169710318677316	0.656160159323794	0.805034631384309	1.38644903633997	-2.27686	-0.157818	-0.504476	-2.59122	-0.30993	[3-[2-Aminoethoxy(hydroxy)phosphoryl]oxy-2-hydroxypropyl] hexadecanoate
MN218.neg	0.418061982572058	1.27519564912238	0.833916215660769	-0.0390963	1.38478432156858	0.970659626156286	-0.892029	-0.879527	-0.898846	-0.893673	-0.894897	-0.902098	0.275422237266686	-0.462014	0.31449526745408	-2.79959	-0.0904317	0.238390781369203	0.489110161232066	-0.471363	1.14008851976291	0.554183455347116	-0.232348	1.56160628006232	Phytyl diphosphate
MN22.neg	1.61070030750071	1.72977528542184	0.0978362525740662	0.974522306661384	0.535734246017116	0.826034448878662	-1.62738	-2.32021	-1.31035	-0.612808	-1.51677	-1.15982	1.01063398946496	0.404825237856983	0.552415601527441	0.278467124871082	0.33234057442293	0.104874775318311	0.00363420309333361	0.0588747889044612	-0.0461009	0.121639903974934	0.0192430843745425	-0.0681052	Benzoic acid
MN221.neg	-2.59302	-2.72959	0.552329206048401	0.552329206048401	0.552329206048401	-1.70806	1.57752326619749	0.552329206048401	0.643623227048808	-0.0537705	1.01816868317989	0.587195936785931	0.0407091017313443	0.114008562427241	0.207109300829623	0.0223366248512805	0.0989038881404488	0.0735856746486277	0.545104950273595	-0.102589	0.0846426406086364	0.0638621129687758	-0.0072426	-0.0918124	1-Heptadecanoylglycerophosphoethanolamine
MN222.neg	-2.22938	-1.02053	1.19120011574579	1.19120011574579	1.19120011574579	-1.39346	1.80463479157234	1.19120011574579	0.261168706961946	-0.761098	1.31497750377942	0.24373655434192	0.114132419371598	0.23143141755221	-0.187593	-0.364763	0.675139498852031	0.101483793242957	-0.0468842	-0.0641533	-0.811201	-0.913461	-0.838303	-0.880676	PE(O-18:0/0:0)
MN223.neg	0.512958184761878	0.766493908071654	0.511368699790533	1.30537005078139	0.386165826544846	0.89241333039703	-1.17554	-1.60731	-0.870829	-0.826135	-2.80683	0.902241084281754	0.121686347744828	0.120550315927315	0.163317255058478	0.123386244876996	0.0759448299572691	-0.641042	-1.15552	0.107658008711893	0.125171262949124	0.84527139696993	1.46218638506831	0.661020302177678	5-[(2S,4R)-4-Hydroxy-1-methyl-5-oxo-2-pyrrolidinyl]nicotinic acid
MN228.neg	1.56442296407305	0.143376600145903	0.301947854856211	1.09514417122666	-0.573923	1.5514691738595	0.114474526560102	-1.34478	-0.522405	-0.984982	-0.874191	-0.63992	-0.872577	-1.32318	-1.22887	-0.96202	-0.71634	-0.12769	0.693611260053543	0.7229846919043	0.887517614470423	1.26759824819669	1.84146642294192	-0.0131319	PG(16:1(9Z)/0:0)
MN230.neg	0.160790022268616	0.0556323775863951	0.197683889317179	0.194153446858584	-0.017199	-0.461729	0.280223676273647	0.375393789469163	0.195324160617228	0.235834376649763	0.451896140285658	0.275854381459201	-0.861278	-0.892361	-3.2333	-0.900126	-1.4776	-0.435334	0.682232126228988	1.40920115049805	0.114034531735529	1.26831411193282	1.21519509278962	1.16716426983356	PS(16:1(9Z)/0:0)
MN232.neg	1.33085615584274	0.600268833095637	0.519318084806799	0.79021506694261	0.442984869409932	1.55829477646666	-0.710106	-1.54591	-0.533497	-0.956565	-0.686061	-1.14814	-1.12738	-1.59758	-1.10068	-0.928989	-0.160965	0.28188986411139	0.192418477855268	0.881610158001984	0.766476901615433	1.50187402271004	1.3041117012357	0.325559006624148	LysoPG(18:2(9Z,12Z)/0:0)
MN233.neg	-0.452227	-3.0798	-0.598673	-0.757366	-2.21751	-0.560102	0.621911302938302	0.255774577597358	0.658234997923285	1.11473089847417	0.949624613893299	1.2738235593028	0.108145967125617	0.10482788448061	0.152592181189846	0.104896565699977	0.10397315987666	1.5318573883033	0.103613154274655	0.154785005861158	0.103440087731878	0.105095765103591	0.10349344621868	0.114862816578856	4-(Dimethylamino)-N-[(1S,4S)-4-{3,5-dimethyl-1-[4-(trifluoromethyl)phenyl]-1H-pyrazol-4-yl}-2-cyclopenten-1-yl]benzamide
MN235.neg	-1.508	-3.4083	-0.0744833	0.272387254841576	-1.07601	-1.43497	1.28661827168604	0.736943229121221	0.363655478764838	0.735113894674519	0.920826236561991	0.889165526196231	-0.0304241	0.278938512161459	-0.201941	0.0889459918557738	-0.112858	-0.182945	0.470734959001164	0.463480527294387	0.195309019654918	0.627672082055999	0.260971243289101	0.439166127318195	LysoPS(18:2(9Z,12Z)/0:0)
MN237.neg	0.727488134213258	0.246062029667975	0.433252325488552	0.510661633618416	0.462990126332128	0.548308882466213	-0.147021	-0.0903547	0.190680612766874	0.0960426620569934	0.210724146540516	0.0368983878301486	-0.787397	-1.60608	-1.22812	-1.58617	-1.59927	-1.72569	0.884086637733065	-0.629976	0.975785726987078	0.610437726423005	1.56878955127043	1.89786218201738	Palstatin
MN24.neg	-0.399542	2.26584251964985	0.581193931013635	1.71291687856591	0.960775936430577	-0.0288577	-1.74817	0.501056086958676	-0.1858	-0.438211	-0.470496	-0.927058	-0.363885	-0.387604	-0.432088	-0.432045	-0.358895	-0.373653	2.65666661877833	-0.391808	-0.47611	-0.411078	-0.409309	-0.443843	Aceglutamide
MN240.neg	1.4587602660907	1.17823957558805	1.34646920279827	0.753600659557828	1.31977230381641	1.35056759032045	-1.62073	0.61080789546524	-0.569583	-0.939556	-0.642641	-2.69907	0.154227223754367	-0.310739	-0.289399	0.159315330324092	-0.48664	0.166853009722442	-0.645978	0.080512807937137	-0.575203	-0.0243022	0.535110391599754	-0.310399	1-(9Z,12Z,15Z-Octadecatrienoyl)-2-hydroxy-sn-glycero-3-phosphocholine
MN242.neg	1.26969538450442	1.00836380445932	0.956527714353465	0.728015381828773	1.02579855688731	0.121020967180266	-1.13284	-1.22736	-1.94837	-1.60323	-1.91008	-1.13072	-0.208012	0.102209063102209	0.465592858784333	-0.794818	0.127412943238754	0.338826325155184	0.418281976485551	0.456341634296291	1.01894363833846	0.88500663155909	0.471426110189869	0.561977395500045	[2-{3-[(1-Benzoyl-4-piperidinyl)(methyl)carbamoyl]-2-naphthyl}-1-(1-naphthyl)-2-oxoethyl]phosphonic acid
MN29.neg	0.615370496560449	2.48484349793463	0.891666229779934	1.89028471662049	1.57324229545874	-0.249561	-1.25879	-1.25879	-1.25879	-1.25879	-1.25879	-1.25879	0.00361106529668271	0.000690483134172036	-0.0140959	0.00830041375577304	0.0324493256695871	-0.00187642	0.0976714949801533	-0.0109489	0.0928335163982659	0.0341119612501907	-0.0102922	0.114424737943389	O-glutaroyl-L-carnitine
MN30.neg	0.0375343322080661	-0.112541	0.797542669147169	0.767964843400352	0.875928589026522	0.592195968050195	0.146876898852887	-0.259819	-0.280694	-0.521267	-0.546133	-0.887983	0.271527362795665	0.0388490750976628	0.00161484782530242	0.0963731236255237	-4.17697	0.134369239172812	0.510317685485826	0.560559190228347	0.371545743728524	0.516816593354577	0.629497522420465	0.435898326241314	Ornithine
MN32.neg	-2.17123	-2.47667	-0.635072	-0.719827	-2.09711	-0.81385	1.09200841023142	0.798564060150069	0.833780415955886	0.585167597045774	1.25902627028882	0.82684515765317	0.282003130002975	0.286247542443193	0.276141927361313	0.282664489862943	0.292287813052132	0.287762297760331	0.3180736074039	0.300414983410604	0.292855103297959	0.309010644351908	0.310735634161247	0.280166253503165	L-Malic acid
MN39.neg	-1.02329	-1.87713	-1.49157	-1.11118	-1.36846	-0.703563	0.385511722106769	0.8409616026664	1.52140904242082	0.634241331748894	1.06308516150165	1.38353135518164	-0.465208	-0.400338	-0.466408	-0.334642	-0.358475	-0.417666	0.377494279887874	0.130890574476061	0.372011971595851	1.21926404549155	0.334786519072348	1.75474017215605	Orotic acid
MN40.neg	-0.0192699	-1.84099	0.166427342815149	0.256233319061462	-0.282337	0.230381126469629	1.38275088898403	1.38275088898403	1.38275088898403	1.38275088898403	1.38275088898403	1.38275088898403	-0.238488	-0.177545	-0.056016	-0.134159	-0.31046	-0.0833294	-0.10347	-0.916564	-0.826102	-1.12049	-2.08232	-0.758001	2-Propylglutaric acid
MN44.neg	0.361840288367984	1.76231020965819	1.2747836134269	0.0927572338945106	1.23339058869696	-0.475196	-1.47127	-0.0853269	-1.44293	-1.52681	-1.50044	-1.51992	-0.318853	-0.201895	-0.407326	0.251802454934235	0.756220867577835	0.655387739757648	-0.287759	0.12868238558595	0.107008430814648	1.72810904003943	0.0104518452941012	0.874976498597021	Dimethicone
MN45.neg	0.808156153471357	0.105986536122233	0.224902190741958	0.389601180102028	0.801248326644163	0.636417409090045	-0.271398	0.178080692330329	0.029103901717144	0.107052271795545	0.189233155059024	-0.148681	1.63461923085481	1.30723911903531	0.889012306957638	1.06287851966862	0.25929667557476	0.58781107293946	-1.47207	-1.85907	-2.00366	-0.546793	-1.33369	-1.57528	Pterin
MN46.neg	0.877119970271179	0.648661879290831	0.913844309960175	0.750033963917896	1.18130764115583	1.29072015737985	-2.52106	0.185649901119454	-1.63389	-1.56197	-1.08157	-1.87863	0.299926724376162	0.205241230236787	0.175165951157673	0.298570393675299	-0.317133	0.247924257234519	0.109822631913474	0.516569478823415	0.173769413367235	0.419082378874123	0.413354701903566	0.287490444830438	Phthalic acid
MN50.neg	-0.10797	-2.49894	-1.11444	-0.00684159	-0.419101	-1.94166	1.4123140183638	1.72905246161277	1.73612475042257	-0.289397	-1.43675	0.193006332067312	0.421625341109457	0.056485158882579	0.119500437608231	0.153534915344503	0.163110569874681	-0.0320262	-0.216831	0.600240765981469	0.636218120644071	0.205482745446808	0.50371187593233	0.133546522537255	Glycerol 3-phosphate
MN51.neg	0.313515094224065	0.847712072302622	0.481039539387767	0.0747875790608866	0.387569348209817	-0.136633	0.325384483478126	1.80774829998699	1.80774829998699	1.80774829998699	-1.43855	-2.34722	0.357324577572618	-0.602928	-0.805429	-0.769177	0.292891750827517	-0.716801	-0.84135	0.14309287168842	0.187311013460467	0.295673517712195	-0.626137	-0.845321	1,3,4-Trihydroxy-5-oxocyclohexanecarboxylic acid
MN54.neg	1.39411182215884	-1.83908	-1.14036	1.1777087205235	-1.57346	0.796301942711239	-0.575945	-0.762552	0.0719515775195449	1.19462138432267	0.655014909129668	0.908348333538683	0.449376558559598	0.810751043365872	1.03399028292234	1.38556154847141	0.137733329637788	0.557790141770088	-0.654658	-1.1337	-0.54374	-0.782612	-1.13647	-0.430691	()-3-Hydroxynonanoic acid
MN56.neg	-1.32362	-1.34224	-0.499582	-1.43294	-1.6874	-0.874973	0.686250427312948	1.4393432789926	0.373965138929349	0.497494030143297	0.608087751562532	3.09248494348602	0.213980096469956	0.0837716333146544	0.356103760536915	0.127744455622582	0.26646610954114	0.149715615597848	-0.0564143	-0.243765	-0.133033	0.310790581676278	-0.223313	-0.388907	tetramethylterephthalic acid
MN57.neg	-1.5298	-1.24312	-1.49437	-1.85825	0.308969289530052	-0.988122	0.575319654173295	1.11839855953983	-0.909391	-0.269221	2.10915848115652	2.24279550146168	0.355886938203928	0.227939795991705	0.149159942171041	0.229509557639017	0.231189679721291	0.101157234361565	0.0502089846628855	0.061835237295409	0.149219978726069	0.0952403381344525	0.157858555405973	0.128429493565662	Isoxanthopterin
MN58.neg	-1.85666	-1.34437	-2.54532	-0.656051	0.190790719012827	-0.702094	0.912004734005216	1.10626197480321	0.892980322451486	0.38760611185703	1.50992683620619	1.70461038565185	0.455068603827851	-0.0501659	-0.279001	-0.490349	0.0649002773777278	-0.437323	-0.14762	-0.62284	0.425062682182931	0.648437957466127	0.551544919114491	0.282599497074518	2,4,7-trihydroxypteridine
MN64.neg	-0.862095	-0.611248	-1.67049	0.570131505117484	-3.0615	-1.85053	0.0441605707052112	0.418803480916277	1.15272071241347	0.961407887219576	0.899998352760086	1.48090705299568	0.235147659639618	0.235111932670767	0.217040948212198	0.24645718494203	0.208137349042048	0.213911963402501	0.208843000526179	0.187903466112215	0.203346730450612	0.185820970904021	0.190745072448886	0.195270072197912	3-Hydroxydecanoic acid
MN69.neg	0.000653355065554334	-0.435958	1.19449823841116	0.941169794439956	-0.226279	0.117073858268414	-0.917955	-0.745708	-0.883961	0.634030605229525	0.410465607892077	0.523808382863134	-1.23685	-1.19661	-1.48949	-0.879439	0.187077441773711	-1.10376	1.16851703218138	0.334143295092476	2.26050678107409	0.767373215026568	-0.907145	1.48383264345158	Citric acid
MN7.neg	-0.165219	-1.00485	-3.08854	0.232149694284637	0.419938674464281	0.552757229800821	-0.687624	1.51189759672147	0.837214466922618	0.664051600864616	0.281557873135702	0.0781366776039173	0.184727074696051	1.07474350126878	1.25705485401579	0.902194654298252	0.379344827501003	0.614259591994843	-0.392985	-0.291083	-0.181972	-1.38461	-0.912921	-0.880233	1,1-Dichloroethane
MN71.neg	-1.0732	-0.955995	-0.781064	-0.872761	-0.968414	-0.892388	-0.71029	-0.733644	-0.928863	-0.494047	-0.651179	-0.560169	0.782357981917541	-0.569388	0.355641019336019	1.08698801218162	0.995214938522824	3.01656059794899	0.659106192871259	0.659106192871259	0.659106192871259	0.659106192871259	0.659106192871259	0.659106192871259	Methyl n-acetylanthranilate
MN74.neg	0.507002383333314	0.30955294759445	0.3997641075597	0.298399099926881	0.526524248872751	0.318868581617146	0.712494257379932	-0.0276683	0.198157677961475	0.665429459850569	0.176948621956761	0.89316343760097	-0.455368	-0.698846	-1.08702	-2.02907	-1.46993	-0.742554	0.167807400234787	-0.219331	0.225093740915209	0.139531867596209	-1.71073	2.90177414771907	CMPF
MN75.neg	-0.11992	2.46724375141679	-2.46841	-0.666841	-0.904135	-0.952612	1.12890698767808	-0.521384	-0.0621996	0.978409962758048	-0.116002	1.24775199364393	0.241600775276843	1.06551452613588	0.515735189845183	0.181626639986057	0.445009637301579	0.557714340238747	0.083933484654918	-0.560796	-0.48194	-0.538806	-1.28757	-0.232834	Phenol A
MN79.neg	0.275600313025938	1.3465748178074	0.335839131479142	0.15918218881065	0.147654258004471	0.627252054794129	-2.28223	1.22180968776131	-0.407859	-0.145705	1.76309613499319	-2.38402	-0.524477	-0.272748	-0.474206	-0.583586	-0.578729	-0.427084	1.70127952916955	-0.382777	0.0310425443236244	0.504898372604096	-0.0332101	0.382410700251891	2E-Decenedioic acid
MN8.neg	-0.529474	-1.11466	0.491087590856414	-0.164143	-0.801742	-0.124071	-1.59842	1.43450076266951	0.565172206765743	0.935636075483787	0.59352052984735	1.2200841829631	0.797231388551026	0.956951589083036	1.44491851088029	0.147601558266994	1.30241879240617	0.503848275534031	-0.759521	-1.75593	-1.18842	-0.930938	-1.12271	-0.30295	Phosphoric acid
MN81.neg	1.79030464842999	0.375408747478391	1.23060787927676	0.98523203427997	0.204148952910257	-0.948172	-3.04234	-1.16556	0.0412265841671791	-1.12615	-1.30926	-0.353602	0.102213916440159	0.408902650609683	0.148473163296013	0.443093704105689	-0.601234	0.240990682510801	0.096802918707056	0.720079462607043	0.76459391955125	0.000678133307130485	0.700427916393702	0.293139794891126	Ala-Ile
MN83.neg	0.816463331708151	-0.0173102	0.216690172547873	0.330224662771415	-0.0592772	0.889876106230253	-0.293522	-0.571516	0.698330463013301	0.366029049887853	-0.147771	0.686459009908234	-1.24817	0.339487370071517	-0.398221	2.33492751894058	1.11275391453254	1.22245443687162	-1.76127	-1.68457	-0.658603	-1.75776	-0.587462	0.171756414268517	4-Phenylpiperidine-4-carboxylic acid
MN84.neg	-0.0596482	-0.164463	1.79012024167002	1.74799120888308	0.699657434393631	0.0519739638606136	-2.40546	-0.72241	0.121640895492694	0.13822008664972	-0.952219	-0.555727	-1.15821	0.232260356727913	-1.19242	-0.243429	-0.699209	-0.509262	1.86670978107731	0.670907294382138	0.00847605369788978	0.332003203267476	0.00761716669868557	0.9948737969121	2-Methylcitric acid
MN87.neg	-0.196519	-0.297666	-0.0695022	-0.026561	-0.210978	-0.271141	-0.114553	-0.121415	-0.0911633	0.0212218528084338	-0.166895	-0.0363246	0.520778497149561	0.55786345879375	1.35854530979015	1.28122712817629	1.30288017115888	1.47116028145682	-3.34847	0.0781084675128941	-1.87492	0.0781084675128941	0.0781084675128941	0.0781084675128941	methyl 2-(4-hydroxy-3-methoxyphenyl)-2-oxoacetate
MN89.neg	-0.811267	-1.66542	-0.926708	0.327450772642533	-1.19583	-0.83002	0.271152679433452	-0.377388	-0.480745	-0.611973	2.11044282202253	-0.321491	0.12305496899529	0.22544017052258	0.563999140174881	0.0901880338614212	0.326103598935668	0.160985625142797	0.350923266414971	-0.306832	-0.253859	-0.218067	3.19119536299561	0.258662077358477	Glycerylphosphorylethanolamine
MN91.neg	1.5044807122192	0.314869589624419	1.0753908165915	0.994997747570631	0.544603199664864	-0.0927836	-1.23659	-0.696528	-0.29853	-0.843456	-0.780974	-0.404767	-0.169795	-0.196341	-0.373314	-0.139355	-3.08755	-0.0523646	0.207265391461719	0.898228650622805	1.30670944891893	-0.483223	1.11935765971842	0.889669651404661	Serylleucine
MN95.neg	0.683424668097146	0.0293061822253272	0.655823321829958	2.00001045346774	0.249063526949432	0.918420461534113	-0.667268	-1.14327	-2.16609	-0.4939	-1.29367	0.380979345063043	-0.266692	0.228497862655422	-0.254257	-0.78491	-0.595082	-0.30299	-0.33485	0.185620202211125	1.33401318452959	0.872516867856976	-1.11053	1.87583285421171	4-[(2-Cyclohex-1-enylethyl)amino]-4-oxobut-2-enoic acid
MN98.neg	0.885476994991386	0.561876020484632	0.386223667830879	1.26926671537376	0.40832209678188	0.293785759088722	-0.466409	-0.29287	-0.2994	0.597384955992901	-3.26992	-0.292376	-0.792069	-0.63038	-0.999099	-0.57242	-0.229464	-0.61169	1.18572148161994	-0.213042	0.832561233388784	0.507381297911018	-0.0416132	1.78275401372306	(2S)-2-(3,8-Dimethylazulen-5-yl)propanoic acid
MN99.neg	-2.53801	-0.951936	0.469761135451408	-0.846182	-0.305328	-1.84621	-0.23604	1.90807479011899	-0.295718	2.07966054838683	-0.0126916	1.54867909937554	-0.0295624	0.245740311425801	0.274433450524854	0.158194939061423	0.164493164665056	0.00832805039763664	-0.0103429	0.109489731188331	0.327265406146837	-0.115478	-0.488913	0.382290119029887	bis(Benzyloxy)methane
MP0.pos	-2.0384	-2.08359	-0.984029	0.0823618039282349	-0.595769	-1.08231	0.651082251716602	1.82106	0.317641983809323	1.58480869298958	1.33528199314275	1.93413081278168	-0.0879335	-0.0974097	-0.00729842	-0.0934613	-0.148432	-0.00186837	-0.0448246	0.0178470806549724	-0.0639849	-0.0527721	-0.143539	-0.21859	Butyronitrile
MP10.pos	-0.291822	-1.39367	0.464943455847173	-0.734582	-0.250117	0.320133185109076	-1.34789	-1.33266	-0.169116	0.686960752606703	0.413275451802513	-0.986315	-0.985475	-0.583746	0.120113603665478	-0.677685	1.07876750182105	-0.163119	2.35992870610876	-0.0395982	0.55366417138175	-0.0275718	2.35992870610876	0.625648244805224	1H-Imidazol-2-amine
MP101.pos	-2.16362	-3.19467	-0.779732	-0.208165	-0.504033	0.0732589534650493	0.595408512981522	0.460793767573582	0.631731701846119	0.838049953846281	0.561552569856957	1.20595516124505	0.573689957655512	0.465400006270894	0.046647588453083	0.212044852116643	0.383870273019752	0.351057829143708	1.18183132275976	0.832849473727218	-0.074254	-0.454749	-0.340636	-0.694287	4-Acetylphenylalanine
MP104.pos	2.10271425579618	-1.62618	0.877258668819756	1.4774341952468	-1.58769	0.728665917881804	0.219626467644842	-0.389266	-0.933781	-0.538949	-0.971963	-0.788236	-0.0572988	-0.284854	-0.0753378	-0.513776	-0.388983	-0.445055	-0.137951	0.190950274212768	0.222512884072446	0.321296751522232	0.134725954585162	2.46413794859518	4-Oxododecanedioic acid
MP106.pos	-1.33636	-0.681326	-1.03581	-0.949331	-0.628115	-1.31478	-1.24808	-0.646498	1.91824185363681	-0.5556	-1.15561	-0.665519	0.767316429322437	0.77649933072852	0.771858564646356	0.956164839022511	0.889496564743865	1.09078058933668	-0.168854	1.16441480993353	1.16441480993353	-0.354341	0.0766215240524387	1.16441480993353	porphobilinogen
MP107.pos	0.237604921271657	-0.45962	-0.123079	0.813167432862928	0.159499134150569	0.393595443500659	1.66330591497268	1.66330591497268	1.66330591497268	-1.93876	1.66330591497268	-2.18741	-0.481307	-0.300601	-0.485101	-0.681378	-0.314106	-0.293354	-0.318007	-0.220884	-0.573521	0.0373192055922777	0.577851133563323	-0.495131	5-[(1E)-3-hydroxy-3-methylbut-1-en-1-yl]-2-methylcyclohex-5-ene-1,2,4-triol
MP110.pos	-0.527781	-0.528591	-0.375574	-0.102357	-0.287183	-0.343878	0.89386675562134	1.03323579167462	0.85501703532521	0.723340112139141	0.897802971149908	0.75185025573343	-0.239956	-0.925371	-1.21975	-1.012	-0.86642	-0.920214	-0.670132	2.22164682098809	-0.922292	0.657749589941114	2.11104404943418	-1.20406	Pro-Pro
MP111.pos	-1.34252	-1.93189	-1.3986	-0.526382	-0.954061	-0.707222	0.346342177770959	2.58735941169682	0.669689776043858	1.40906759449426	0.917530881308484	0.811075271124802	-0.184327	0.549215064759242	0.113897664588362	-0.420307	-0.563422	-1.03302	-0.0561892	-0.256646	0.446590917975402	0.237603697199077	0.720306480648902	0.565907993392777	N-Butylbenzenesulfonamide
MP114.pos	0.761220563823314	-0.95244	-0.922456	-0.223722	1.13372222191028	0.721002329335603	-1.10655	-1.25836	-1.70561	-1.27289	-1.61455	-1.2282	0.364538775071181	0.456830382070789	0.365695631850495	1.55565528808455	0.326777273868647	1.55565528808455	0.642726615591484	0.253995574817577	0.467627415816227	0.669675603215239	0.131932113304167	0.877710483831292	hexaminolevulinate
MP116.pos	1.16187941944579	0.96770933086502	1.02804785467145	0.683471891602134	0.625079632362602	-0.0519698	0.79670230723849	-2.72676	-0.750142	-2.68604	0.79670230723849	-1.15405	0.0366013749395749	-0.136096	-0.0825948	-0.114223	-0.245387	-0.096248	0.088423627581385	0.598401401931811	0.447269415241807	0.104569903711861	0.504230505137973	0.204414192080968	D-Seryl-L-leucine
MP117.pos	-1.1762	-0.542928	-0.394165	0.984618620386811	0.167114666189467	-0.309933	-0.624373	1.89050984695468	0.619456319211193	1.08665933983903	-1.2122	-0.120326	0.789708082152512	0.157139461377784	0.585221659741981	0.0771028933258264	1.75379388478677	1.00431906618801	-1.32007	-1.75643	-1.49913	0.60102313982585	-0.0243189	-0.73659	3-Bromo-4-quinolinamine
MP118.pos	-1.70502	-2.45607	-0.686139	-0.56619	-1.29388	-1.21804	0.865347592382591	1.80483138449079	0.889587232386535	1.19755953395051	0.880961247052702	1.7101139711507	-0.0500721	0.17179557449063	0.0931998839314357	0.0594841517613886	0.169684852630025	0.0135925478292176	-0.0279982	-0.0840177	0.0621139576082934	0.0216524397218686	-0.129868	0.277366523503892	Monoisobutyl phthalic acid
MP120.pos	-1.2173	-1.11825	-0.599799	-0.811447	0.0285574394788247	-0.919302	0.69916544669814	1.25152923733429	-0.936953	1.23125253283799	1.40598945042739	1.47295089838287	0.203013715383812	0.456135943016012	0.610653771325162	0.406160492122856	0.180598184132937	0.348339623431397	0.341610527660552	-0.0488353	0.215134216190474	-2.93309	-0.310869	0.0447614416784829	1-(3-Chloro-4-fluorophenyl)-1H-pyrrole-2-carbaldehyde
MP122.pos	0.375895725556581	1.29427855498067	0.956901207343725	-1.30835	1.41676607848774	-0.0114975	0.858302668456637	0.858302668456637	0.858302668456637	0.858302668456637	0.858302668456637	0.858302668456637	-0.902246	-1.2138	-0.880576	-0.567654	-0.771357	-0.783486	-1.20186	-0.36657	1.75129962021243	-0.892075	-0.999254	-1.04623	Salsolinol-1-carboxylic acid
MP123.pos	1.67239519755135	-0.923085	1.63032453820787	2.54607946187499	2.14876842924898	0.39783378835285	-0.00159915	-0.00159915	-0.00159915	-0.00159915	-0.00159915	-0.00159915	-0.607466	-0.888806	-0.798039	-0.788445	-0.661664	-0.655771	0.0179638723955378	-0.375552	-0.389412	-0.740255	-0.971989	-0.603286	4-(benzoylamino)-3-hydroxybutanoic acid
MP124.pos	-1.15371	-1.74245	-0.691988	-1.0508	-1.34701	-1.06515	1.14593952701005	1.90166456971095	0.400436777194435	1.3520788634987	1.40528920020469	1.60197999545769	-0.315857	-0.400809	-0.197671	0.259846235508744	-0.559247	-1.16248	0.123193928084963	0.137461509002499	0.259682281654602	0.144499508429626	0.60407481107095	0.351033196915997	4-Hydroxybenzoylcholine
MP126.pos	-0.294402	-3.17955	-0.172712	-1.19222	-0.577188	-1.85633	0.671800295642524	1.61319282450878	0.571754871098619	1.45435136224231	1.26297934580092	0.26725666340196	0.373526106687043	0.103992565925591	0.169186064136029	0.0615995434770082	0.32603549011883	0.330799908920559	0.0806370540744347	-0.0296145	-0.00569802	-0.0247965	-0.0201013	0.0654909481607131	DL-3-Hydroxykyunrenine
MP127.pos	0.700003739599275	1.1245991920176	0.521512838827403	0.62347257967065	0.93922549686715	0.990366648608577	-1.74191	-2.22133	-2.38741	-0.782755	0.0992342785814269	0.279699445224821	-0.247976	-0.0725432	-0.357418	-0.283778	-0.0214272	-0.53827	-0.0768198	-0.24155	1.07235312483489	0.462763101496359	1.19451795876587	0.965443126771223	Isamoxole
MP131.pos	-0.467407	-1.2709	-0.810525	0.149333238369253	-0.69881	-0.753944	0.000695042183725217	1.05030248247708	0.709504174485445	0.699027363621247	0.528966250654586	1.04278	0.251363976705147	-0.113884	0.24938669179035	0.305185292039896	0.649900071941178	-0.237055	2.64313430855949	-1.07055	1.0504605946646	-0.746652	-1.0949	-2.06541	Prolylleucine
MP134.pos	1.35770014508976	0.803946843182378	1.01003929698108	1.05589458153597	0.581235941855427	0.18657305070781	-2.50679	-1.10756	-0.307853	-0.850433	-1.58726	-0.550289	-0.142611	-0.329819	-0.47589	-0.06263	-1.51392	-0.185209	0.416637462452117	1.03777143951422	1.13432344187403	0.282528089467878	0.801675290438476	0.951930657032514	Ile-val
MP136.pos	0.784559099552187	0.375583230535608	1.26622063097637	0.498561021069697	0.856305901874577	-0.0173505	-1.28968	-1.31099	-1.41937	-0.270484	-1.74484	-1.76053	0.933026885023918	-0.314991	1.02524947609516	-1.21319	1.14200995795171	0.573954501878753	-0.848107	0.776126323242775	0.59608520239392	-0.19041	0.776126323242775	0.776126323242775	C4-Carnitine
MP140.pos	-1.87411	-1.01128	-0.536268	-1.14988	-0.561406	-2.94143	0.123423040754063	1.24674758567746	0.851776194816759	1.44332926956595	1.34909344808328	1.18126902400443	0.155586047063797	0.154558965005261	0.154813847425805	0.158001166784833	0.16171884376766	0.161788773679798	0.153496600819405	0.155627830228513	0.155784476569153	0.154555490964312	0.158385735451904	0.154420805956394	h-d-tyr-otbu
MP143.pos	1.16221418725269	0.174043658488824	0.956304780852523	1.47404012885848	0.995147511359382	0.174205237769146	-0.176675	-0.403244	-1.2201	-0.533102	-1.28692	-0.820772	0.120985452301883	-0.662058	0.0524642629018853	-2.39725	-0.535492	-0.230596	-0.885484	-0.298279	1.81642990356398	0.669857429884392	0.519867325180048	1.33440373235532	N-(2-Hydroxy-3-methylbutanoyl)valine
MP144.pos	0.290625611180445	0.0069876685463362	0.22732853113746	0.85125611599375	-0.0317615	0.00704897808276293	-0.65195	-0.693254	-0.697158	-0.695765	-0.694315	-0.694968	1.55362416159316	1.67532328503557	2.23903576170509	0.588084512547922	0.572662752060504	1.76770026140504	-0.936751	-0.936751	-0.936751	-0.936751	-0.936751	-0.936751	4-Hydroxy-3-[2-(1H-imidazol-5-yl)ethyl]-4,5,5-trimethyl-1,3-oxazolidin-2-one
MP151.pos	-0.216199	1.25175822229319	-0.0678549	-2.41163	0.202049376542413	-0.00361787	1.35744569230845	1.35744569230845	1.35744569230845	1.35744569230845	1.35744569230845	1.35744569230845	-0.60539	-0.798916	-0.563076	-0.365731	-0.705716	-0.388823	-0.746451	-0.605207	-0.414832	-0.373676	-1.01407	-0.317289	4-oxo-4-(5,6,7,8-tetrahydronaphthalen-1-ylamino)but-2-enoic acid
MP154.pos	0.08317277065104	-0.0934315	0.427925285935228	0.617048167564554	0.0603314177046625	0.184379179256333	0.777657205033844	1.03118319469766	0.0797329573509302	0.343229757256959	0.12464367207247	0.343841703716549	0.972584489168102	0.835374743341047	0.860887924521987	1.12376772517895	0.712930094225981	1.0422078189242	-1.62465	-1.71846	-1.39269	-1.68101	-1.45903	-1.65162	4-[2-(2-oxo-1-imidazolidinyl)ethyl]-1lambda~6~,4-thiazinane-1,1-dione
MP155.pos	0.810324798829896	-1.51125	-2.14897	0.720040184327859	-0.931427	-0.218563	0.511513328470508	-0.185599	0.540690356738078	0.024840023378436	-0.0552671	2.14073259799145	0.274054880090683	0.119205411662574	0.753292123254331	0.752740905224682	1.54638898638073	0.341967047738916	-0.786761	-0.703241	-0.663593	-1.0648	-1.22357	0.957251339561497	3',4'-Methylenedioxy-N-tert-butylcathinone
MP156.pos	-0.25438	-0.239448	-0.246497	0.500241755913212	-0.0821349	-0.0622755	0.890647883796643	0.0801241081570505	-0.214114	-0.0090221	0.268867924258924	1.07564099582871	-1.88118	0.15012315340637	-1.05017	-0.555365	-2.54698	-1.73326	1.20415757802585	0.844554199383012	0.655602644139292	1.06086056848546	1.08931167713859	1.05469164487261	Cordycepin
MP159.pos	0.233482080347371	1.70829286361877	1.09655647197594	0.47704619552153	0.477138962048218	0.621883794198177	-1.09698	-1.73418	-1.76242	-1.16183	-1.23966	-1.10647	-0.400447	0.134629454832892	-0.486177	0.828393093314039	0.274393028248897	0.602603546856281	-0.195731	1.21146330775598	1.05140671594068	0.0497253462555552	-0.867389	1.28426088260748	D-Homoproline
MP16.pos	-1.31663	-1.06014	-0.654604	-0.984981	-0.866726	-0.951699	1.33181290405458	1.68888693517286	0.996951742191877	0.481625013360588	0.807030089577357	0.271935411679062	0.978892629214057	0.924433376889614	0.395698695787724	-0.316131	-0.0368826	-0.482165	0.611429684979303	0.723868905973858	-0.432155	0.29610424580982	0.235223655955858	-2.64178	Sarcosine
MP161.pos	-0.170077	1.41259766157949	0.729373339260818	0.567382198067994	1.6829431932121	0.47927896450462	1.02218702346497	1.02218702346497	1.02218702346497	1.02218702346497	1.02218702346497	1.02218702346497	-0.774209	-0.717963	-0.228813	-0.948792	-0.606966	-0.845332	-1.16449	-1.27721	-0.932819	-1.11123	-1.29847	-0.92832	Norbutorphanol
MP162.pos	-0.730962	-0.77293	-0.561839	-1.42381	-0.955735	-1.4723	0.599737539224167	0.677069668195717	1.25808416107656	1.02086072347315	0.611533183942846	1.47340019490854	1.01258206257288	0.827260368352573	0.951709604743493	0.776401378424279	0.896018763881907	0.57193454042585	-1.07778	-0.78572	-0.479777	-0.25466	-0.158849	-2.00223	Ifosfamide
MP164.pos	-0.844697	1.47448254485279	0.569297017521836	2.46595363142076	0.938951595033008	0.429439146094224	0.685755197798165	0.685755197798165	0.685755197798165	0.685755197798165	0.685755197798165	0.685755197798165	-0.87988	-0.613833	-0.722152	-0.523574	-0.73928	-0.723869	-1.12251	-1.2117	-0.258743	-0.836403	-1.79693	0.280910617438382	(+/-)-threo-Propylphenidate
MP169.pos	-0.846554	-0.180345	-0.260733	-0.14969	-0.392557	-3.84346	0.0346444690626727	2.18914500643996	0.449802550133677	1.03032657158501	0.426202848162008	0.984156225504626	0.0415437197798717	0.0458173794508422	0.0418984563417077	0.0498325807476489	0.0376694586732759	0.0441374999378121	0.0452599702018366	0.0544177206790595	0.0553077821329197	0.0399407748542868	0.0555993745787248	0.0476411657374479	val-phe
MP171.pos	-0.602787	-0.139868	-0.570027	-0.425464	-0.548971	-0.401303	0.70317092760705	-0.577914	0.762264348158647	0.975045276522863	0.731806470986753	0.612045437250725	0.322364676556303	0.434363203237652	0.598072987916195	1.12144903650383	0.85544813731843	1.01421161270739	-3.3306	-0.13535	-1.43362	0.964473787742431	-0.76604	-0.162763	N-(2,6-Dimethylphenyl)-N-(methoxyacetyl) alanine
MP172.pos	-0.939109	1.19553274790898	0.406826191053986	-0.0684463	0.220194211830926	-0.290319	1.39769635694922	1.39769635694922	1.39769635694922	1.39769635694922	1.39769635694922	1.39769635694922	-1.07398	-0.959176	-1.07172	-0.386849	-0.152458	-1.03462	-1.29783	-1.2136	0.0337184795877397	-0.666854	-0.592609	-0.494876	Celestolide
MP174.pos	-0.615833	0.456271533542126	1.20165276497949	0.0154323173714752	1.34950516055956	0.424255838910039	0.835921557928883	0.835921557928883	0.835921557928883	0.835921557928883	0.835921557928883	0.835921557928883	0.913780740986815	0.265972042899273	0.363869732778531	-1.36988	-0.0840235	-0.785901	-2.29095	-1.3579	-0.523584	-0.377587	-0.885235	-1.71537	Metoprolol
MP178.pos	0.996290422412321	1.18062662004131	1.29059037739843	0.206321760705756	1.58722132772889	0.811774670049968	-1.57017	-1.57017	-1.57017	-1.57017	-1.57017	-1.57017	0.281313514631521	0.27801383359554	0.276872835814982	0.28481521692496	0.280940913646145	0.276113789421171	0.275748481607413	0.280030382189412	0.277981404981428	0.281447034303599	0.270210530234492	0.284732599660175	1-(4-Isopropoxyphenyl)-3-(1-piperidinyl)-1-propanone
MP182.pos	0.456364625917109	1.64233919266931	1.69736660499114	0.65072201467531	0.299155547778039	-1.40052	0.822701121485766	0.822701121485766	0.822701121485766	0.822701121485766	0.822701121485766	0.822701121485766	0.281561275354813	-0.415202	0.169569822170301	-0.4275	-0.330694	-0.042417	-0.674969	-1.57338	-1.10206	-1.14302	-1.71259	-1.31093	4-methoxy-6-[2-(4-methoxyphenyl)ethyl]-2H-pyran-2-one
MP184.pos	-0.375333	-1.12144	-1.06235	-0.671483	-1.85767	-1.53458	0.381374176621298	1.47392595148382	0.400577851081564	1.04828913898889	1.05289386925084	1.51296430742631	1.07436892166823	0.994375237630055	-0.504667	-0.347163	-0.87879	-0.599919	-0.518559	0.691347929166685	0.938367989769162	0.206626368827958	-1.11976	0.816597638306554	Phenacyltriphenylphosphonium
MP185.pos	-0.000588765	-0.792894	-0.730821	-0.139683	0.441914417930452	-1.89727	-0.525567	2.86429673076725	0.902159112241524	1.05979168554836	-0.918597	1.34749373074162	1.26732808586825	0.487725133169322	0.125625836718479	0.0648339476883182	0.268573526085985	0.241757042641285	-0.800212	-0.436264	-0.71286	-0.977763	-0.631596	-0.507387	Diisobutylphthalate
MP186.pos	1.09555914927457	1.41546174543423	0.719249112263204	0.855089505459252	0.72112029566389	0.675137583888124	-1.5043	-0.897661	-1.3665	-1.43061	-1.80913	-1.74836	0.769346082962291	0.615014539735625	0.945607247913652	0.719821969045358	0.722019599893814	0.515745066959121	-0.762256	-0.108624	-0.0260034	0.533254242883156	-0.299318	-0.349654	5-Amino-2-(3-hexyl-4-methyl-2,5-dioxo-2,5-dihydro-1H-pyrrol-1-yl)-5-oxopentanoic acid
MP187.pos	0.442369331727211	0.788420017076144	0.864279947471584	0.846873007908671	0.579180413602027	-0.20586	1.26740197661141	1.26740197661141	1.26740197661141	1.26740197661141	1.26740197661141	1.26740197661141	-0.58435	-1.16999	-1.03286	-0.740869	-0.809216	-0.783155	-1.37302	-1.21034	-0.727502	-0.657474	-0.669551	-1.16134	metalaxyl-M
MP188.pos	-0.216292	0.840414591601837	0.865562796247103	0.785207765939421	0.990148204980285	1.28063366410168	-1.49257	-1.66295	-1.66166	-1.04513	-1.66455	-1.36942	0.264026776203416	-0.423331	-0.0535653	0.816277900902489	0.413381267851645	-0.0850915	1.52607367629707	0.00218072387652853	0.704042053151991	-0.0882963	0.753279267274409	0.521631039348975	4,4'-Diisocyanatodicyclohexylmethane
MP189.pos	0.410159662940734	1.09911116583367	1.26792013074191	0.384782637791958	1.20559808623975	0.591430875870981	-0.564159	-0.637809	-0.596864	-0.646681	-0.52391	-0.649492	-0.387611	-1.75464	-0.0483741	-2.26562	-0.314274	-0.657858	0.986945950088403	1.26232864496179	0.620509366389043	0.945402685629698	1.37940678432284	-1.1063	palmitoleoyl ethanolamide
MP190.pos	1.28856129340495	1.15207123712241	-0.714032	-1.06937	-1.67549	1.30594798245899	0.9418143273036	-0.714032	-0.186862	-0.52597	0.834268596952939	0.229450422528412	0.927412124458406	1.00125792068107	1.04819757336392	0.945475064635795	0.557785846293989	0.87575468216103	-1.05066	-1.03603	-1.01316	-1.07969	-1.02269	-1.02001	N-{[(2R,4S,5R)-5-Ethyl-1-azabicyclo[2.2.2]oct-2-yl]methyl}-4-morpholinecarboxamide
MP192.pos	-0.473213	-0.695097	-0.526469	0.690241850192921	-0.246032	1.0841949387789	-0.0763022	-0.711427	-0.169347	-0.0735527	-0.0321769	1.40443754106294	0.843329752257191	1.20088076047488	0.573804269667443	0.936762889117657	1.15657414453027	1.94405769173978	-0.893025	-1.23277	-0.215868	-1.88345	-1.28032	-1.32523	Cyclo-(Glycyl-L-Prolyl-L-Glutamyl)
MP194.pos	0.265935756490547	-0.0703799	0.202506746189758	0.0734781648708896	-2.64051	-3.1046	0.794707284575121	1.26125700239926	0.159365299004047	0.54456932574558	0.221556896117304	1.03364075960699	0.541056838397003	0.424105894182439	0.436275174033222	-0.790651	0.812374688481335	-0.15608	-0.245019	-0.568535	0.396912649719375	0.267531697301198	0.143400845447192	-0.00290714	Stearamide
MP196.pos	0.973807578834134	1.48904211847826	0.946497028784165	0.604930198596574	1.08244829734242	0.641084348187883	-0.866118	-0.760106	-0.885819	-0.891467	-1.36876	-1.81171	1.19018205953006	0.737443352244554	1.31632160089217	-1.46583	1.37347211982688	-0.311461	-0.131985	-0.207827	-0.596243	-0.794822	-0.229611	-0.0334651	2-[(3S)-1-(1-Methyl-4-piperidinyl)-3-pyrrolidinyl]-1H-benzimidazole
MP199.pos	0.225096226623596	1.59802709450354	2.09395637242935	1.06491985023071	1.11816652187176	0.410296155103534	0.716874484554748	0.716874484554748	0.716874484554748	0.716874484554748	0.716874484554748	0.716874484554748	-0.992969	-1.14306	-1.15765	-0.876171	-0.949399	-1.00174	-0.502195	-1.15808	-0.568706	-1.11349	-0.719262	-0.62899	1-[(2R,4S,5R)-5-Ethenyl-1-azabicyclo[2.2.2]octan-2-yl]-N-[(4-methoxyphenyl)methyl]methanamine
MP201.pos	1.23842637858053	1.11414153127267	1.36162187444795	0.171252963468341	1.35412242690274	1.23588489027863	-1.54522	-1.54522	-1.54522	-1.54522	-1.54522	-1.54522	0.237449942231509	0.232216500196574	0.233091065494249	0.278456376749886	0.242451442711305	0.229301479678513	0.220438162806405	0.221198381760049	0.229993143129715	0.229648397137215	0.215003334436074	0.22664426343089	4-Methoxy PV8
MP203.pos	-2.4017	1.20484904902348	0.752980050849181	1.02120575675921	2.6430681799832	0.638735262796482	0.566338728037996	0.566338728037996	0.566338728037996	0.566338728037996	0.566338728037996	0.566338728037996	-0.665463	-0.697966	-0.635742	-0.737382	-0.685377	-0.698578	-0.449358	-0.621829	-0.713279	-0.64687	-0.707577	0.00224775822384896	3-(3,4-Dimethoxyphenyl)-2-methyl-6-methylaminohexane-3-carbonitrile
MP207.pos	1.37715480297593	0.98246593041856	0.572211811101645	0.419203806581926	0.935068477666519	0.944834240583125	-1.0041	-2.88897	-1.28957	-1.27579	-1.27409	-0.0556442	0.846093116291821	0.494621794875081	0.337549231704489	1.0970377012538	0.728621008026584	0.497577777327249	-0.424795	-0.364547	-0.00848889	-0.195861	-0.433726	-0.0168625	4-Oxo-4-[(3-oxo-2-decanyl)amino]butanoic acid
MP209.pos	0.236260736285355	0.601714391981056	-0.250578	0.172990195881329	0.398286095483217	0.0824662445158351	1.39859848761563	1.39859848761563	1.39859848761563	1.39859848761563	1.39859848761563	1.39859848761563	0.160100806841394	-1.26081	0.0697598612283727	-0.84158	-0.179419	-1.12631	-1.0434	-1.13887	-1.02161	-1.14096	-1.02412	-1.0855	ethyl 1-(1,3-dimethyl-2,6-dioxo-1,2,3,6-tetrahydropyrimidin-4-yl)piperidine-4-carboxylate
MP210.pos	0.496653725865708	0.975256341853635	0.145765782439644	0.0281538571839258	0.360833063309449	0.930241317791926	-1.19805	-0.777846	-1.09721	-0.985703	-1.19445	-1.18212	-0.0771472	-0.00303222	2.97197558057734	0.263904941722259	0.0454852028477623	0.312328461214873	-1.81757	-0.116327	0.811170422569762	0.25447141445887	0.0185592888155918	0.834644596896045	{3-[(3-{[4-(Hydroxymethyl)cyclohexyl]amino}-3-oxetanyl)methyl]-1,2-oxazol-5-yl}methanol
MP211.pos	0.676825848336383	1.41490608537838	1.03908743004724	0.445908031493971	0.927046796201488	0.508625844842973	-0.815254	-0.656348	-0.610552	-0.638321	-0.79792	-0.782697	-0.638092	-0.0850758	-0.165318	1.2207986597224	0.306009431745103	-0.440886	-2.37567	-1.23273	1.07532291668698	-0.993645	1.48819835202546	1.1297833112104	(+/-)-threo-Ethylnaphthidate
MP214.pos	0.615876726157565	1.67190312973843	1.37770506379931	-0.0467262	1.5827790061061	0.231655065865374	-1.28562	-1.26406	-1.15734	-1.16356	-0.955896	-1.03287	0.689631847237196	-0.270377	-0.501823	-0.28834	-0.415118	-0.406025	0.403039681131208	-0.174175	-0.66795	0.977995082363092	-0.0702643	2.14955938082023	Nylidrin
MP222.pos	-0.195964	-0.383152	-0.305486	-0.250518	-0.40588	-0.450897	-0.115893	0.344684595705217	0.612276037767413	0.263212838923524	0.169589856560324	0.108110952487575	0.392147148760548	0.519822939184189	0.0745183841804667	1.06896728180233	0.901357269426643	1.71791591652701	-1.44662	-2.18783	-0.274735	-1.12128	2.43981314598519	-1.47415	1-{(2R,4S,5R)-5-[1-Methyl-3-(2-thienyl)-1H-pyrazol-5-yl]-1-azabicyclo[2.2.2]oct-2-yl}methanamine
MP224.pos	0.623876173280743	0.928265190667912	0.450869528699266	-0.442234	0.666004719545914	0.645084996256853	1.13436779847293	1.13436779847293	1.13436779847293	1.13436779847293	1.13436779847293	1.13436779847293	-0.00526518	-0.355395	0.940967465321564	-1.07632	-1.20661	-1.12704	-1.08059	-1.17691	-1.25791	-0.996798	-1.0792	-1.25701	3-Hydroxybupivicaine
MP225.pos	0.608953132278722	1.96679320433129	2.03648487680327	0.511481933940746	2.21097975327363	1.21245892834695	-1.11804	-1.11804	-1.11804	-1.11804	-1.11804	-1.11804	-0.192703	0.0383372916966376	-0.0710204	-0.312029	-0.214638	-0.294526	-0.186424	-0.303675	-0.207738	0.129414574400001	-0.0501278	-0.173765	6-Hydroxy-8-methyl-8-azabicyclo[3.2.1]octan-3-yl 3-hydroxy-2-phenylpropanoate
MP231.pos	1.00981795831115	-0.264076	0.268226278096982	2.22696754461006	0.46950975409393	0.3248279096678	-1.2606	-0.996101	-0.0734467	0.437998205940427	-1.19798	-0.840369	-0.86137	-0.746626	-0.886741	0.281496757168182	-0.22912	-0.562024	-0.335193	-0.457543	1.47364811440341	-0.342051	0.0132976077433045	2.54744508445794	Lethidrone
MP233.pos	-0.0137996	1.00270162155369	0.35924428233473	0.247321115499392	0.283561373861309	0.552852414156106	-1.76875	-1.75957	-1.34346	-1.55917	-0.151791	-1.67108	0.518250973440974	0.720035689031666	0.112209808479888	1.36216954647405	1.36216954647405	-0.218497	0.0922826929992767	1.36216954647405	-0.93183	0.159359970253185	0.674643277493396	0.608979134087666	all-cis-4,7,10,13,16-Docosapentaenoic acid
MP236.pos	-0.142085	0.496308460188535	-0.116573	0.252286907677388	-0.188481	0.130215871243796	-0.0487539	0.0972336220476143	0.447138990278438	0.135311694302766	0.450702241907365	0.504957959090432	0.37179339240146	0.304327685113273	0.50015398397001	2.19404910551469	0.98421641656686	0.78591398680696	-2.12137	-1.33801	-0.429589	-1.08476	-2.67293	0.487942276207201	4-[(E)-2-[(1R,3S,4aS,8aS)-3-hydroxy-5,5,8a-trimethyl-2-methylidene-3,4,4a,6,7,8-hexahydro-1H-naphthalen-1-yl]ethenyl]-2H-furan-5-one
MP237.pos	0.0842168897399033	0.0691782634359686	0.0736319781565862	0.0975800550635881	0.670117014019322	0.999693277120021	0.0884275467673507	0.110871104640844	0.144336446730943	0.1597328363701	0.213532844519555	0.232150738538075	-1.44503	-1.10628	-2.48334	-0.390793	-0.753554	-1.48997	-0.324837	-0.253468	1.60281875248516	0.810032160172662	0.619176064674828	2.2717736544815	Kaurenoic acid methyl ester
MP238.pos	1.44037911567562	0.994305752796733	0.0684802017008477	0.771370774010442	0.59840747870532	0.624484130319622	1.30873455739979	-0.60621	-0.53421	-1.02216	-0.408989	-0.824367	0.858175862894563	0.847864680759225	1.27573342192772	0.702964034997068	0.548895037680101	0.933486192768241	-1.31098	-1.19349	-1.24349	-1.28871	-1.22424	-1.31643	(3R,4R)-N-Ethyl-4-hydroxy-3-[(4-methoxybenzoyl)amino]-1-azepanecarboxamide
MP239.pos	0.929194410300127	0.28914690703736	0.531354074893084	0.420394881450642	-0.329225	-0.598874	-1.22635	1.27029666105592	0.118143832519657	0.0208118785446387	0.883174765789093	-0.321357	0.627002429472643	1.14292090332091	1.37388965095453	1.10234099675697	0.263163141100395	1.32295360361289	-1.57103	-0.934039	-1.10378	-1.513	-1.29998	-1.39716	Leucyltryptophan
MP241.pos	0.945797312635354	2.8687681750262	2.55629717159423	0.545545993408942	1.31627656914404	0.386766867582312	-0.291801	-0.291801	-0.291801	-0.291801	-0.291801	-0.291801	-0.565288	-0.86156	-0.654254	-0.72493	-0.450062	-0.804026	-0.528219	-0.546116	-0.359136	-0.335378	-0.981737	-0.0579387	Drofenine
MP242.pos	0.0120257193768945	0.444207745441633	0.983492715271604	0.179326792424383	0.391338434213342	-0.214246	1.36334197894778	1.36334197894778	1.36334197894778	1.36334197894778	1.36334197894778	1.36334197894778	-0.393578	-0.293651	-0.613369	-1.05765	-0.884595	-0.34999	-0.98602	-1.14646	-0.817923	-1.28252	-1.74538	-0.405061	17-Methyl-androstan-3-hydroxyimine-17-ol
MP243.pos	0.0917383872946965	-0.671774	-0.89056	1.38528035451105	-0.762138	1.64175901419523	-0.367879	0.389393497390946	0.138720345199918	-0.0964685	-1.18263	0.739239252319395	-0.248124	0.631597585315914	0.859702262194556	1.05082219497516	1.49588125688779	1.58397411530893	-0.290776	-1.29535	-1.04952	-1.54632	-1.39291	-0.213651	2-Ethyl-N-{4-[(2R,3R)-3-(hydroxymethyl)-5-oxo-2-morpholinyl]phenyl}butanamide
MP244.pos	-0.0948912	0.616833086587921	0.312291087201072	-0.129872	0.372586282721319	0.10369853098673	1.24611543205853	1.24611543205853	1.24611543205853	1.24611543205853	1.24611543205853	1.24611543205853	-0.726331	-0.0057742	-0.470486	0.873483703318406	-0.238243	0.155612593997406	-1.42186	-1.45584	-1.41436	-1.43678	-1.07966	-1.43709	16-Hydroxydehydroepiandrosterone
MP245.pos	1.25858619506677	0.63206136636346	0.463938350910037	1.12983065447771	0.938372682814984	1.24803367806008	-2.01038	-1.76126	-0.775491	-0.679611	-0.937361	-0.522109	-0.29096	-0.445173	-0.177702	1.75173093815549	0.199080367666442	0.0478542559386764	-1.62843	-0.329038	0.725072292200814	0.165418316693343	0.00238091536437215	0.995159397714573	(2R)-6-(3,7-Dimethyl-2,6-dioxo-2,3,6,7-tetrahydro-1H-purin-1-yl)-2-hexanyl acetate
MP246.pos	-0.441047	-1.05733	-0.911577	-0.608949	-0.853709	-0.939331	-0.530715	-0.470284	-0.391623	-0.501845	-0.646437	-0.397163	-0.961078	1.25464732576131	1.25464732576131	1.25464732576131	1.25464732576131	1.25464732576131	1.25464732576131	-1.49282	-0.326991	-0.0158715	1.76424583921599	1.25464732576131	#NAME?
MP248.pos	-1.19204	-1.4471	-0.285596	0.182597567621131	-1.32381	-1.77899	1.01848674692989	1.33041422170316	0.279506595094468	1.63603154472481	0.154513111453902	1.34363976982071	-1.17006	0.0123027896720403	-0.338038	1.84276255599477	-0.249482	-0.0371786	-0.0380986	0.102807976183187	-1.25255	0.230654050366187	0.539850251566168	0.439382781539425	2-{[(2Z)-3-(3,4-Dimethoxyphenyl)-2-propenoyl]amino}-3-hydroxybenzoic acid
MP249.pos	0.449404950758983	1.31813942681865	1.09563836610705	0.13672635938088	1.04120212239477	0.771177761764073	0.340818154401326	-1.48	-3.4573	-1.84142	0.340818154401326	0.340818154401326	0.111335931380745	0.0879661344557176	0.351303278974317	0.119618861713193	-0.0142527	0.00832257106344608	-0.129102	-0.127492	0.190711782976519	0.14671288821892	0.0244316079034739	0.174421727120474	Monocrotaline
MP253.pos	-0.586147	0.199189136125313	-0.542746	-0.48211	0.939747711539106	1.42412512977096	1.53948405858839	-1.70307	1.53948405858839	1.53948405858839	1.53948405858839	1.53948405858839	-0.604312	-0.616349	-0.483526	-0.144721	-0.466418	-0.470342	-0.842585	-0.630139	-0.51211	-0.88215	-0.596774	-0.696979	UR-144 N-5-HYDROXYPENTYL
MP256.pos	0.35556170226202	0.279563619083825	0.897263869734928	0.581550688783165	0.798655136597009	0.320755644850436	-2.70789	1.27313202776128	1.27313202776128	1.27313202776128	1.27313202776128	-1.60334	-0.241862	-0.824994	-0.493583	-0.6648	-0.228294	-0.694968	-0.39144	-0.0293087	0.155980988413124	-0.0716573	-1.32338	0.793657963805124	Dicyclomine
MP258.pos	-0.517287	-0.597055	-0.547635	0.392817035358225	-3.5053	-1.31657	0.723593812469148	0.869555232814366	0.778329959964028	0.675432860151347	0.793670990172543	0.708156124780411	1.04834507945137	0.47923753444254	1.04647034962499	0.379934702303538	0.678668554935148	0.513440762993022	-0.445908	-0.465943	-0.432503	-0.455022	-0.369174	-0.435255	1-benzyl-3-butyl-4-hydroxy-6-phenylpyridin-2(1H)-one
MP260.pos	-0.0192114	1.70749772775494	0.0426926719806234	-0.990742	0.712191688560507	0.246259708133962	1.23503526052094	1.23503526052094	1.23503526052094	1.23503526052094	1.23503526052094	1.23503526052094	-0.625349	-0.605297	-0.945288	-1.70884	-0.154261	-1.21345	-0.801401	-1.34449	-0.733465	-0.355126	-0.366512	-0.255423	Stearidonoyl glycine
MP261.pos	0.458551158373207	0.635218044763019	-0.0354683	0.985544354899049	0.323615134127253	0.331888894603934	1.34274246243917	1.34274246243917	1.34274246243917	1.34274246243917	1.34274246243917	1.34274246243917	-0.456161	-0.889171	-0.620126	-1.22628	-0.771409	-0.817681	-1.16251	-1.22622	-0.872815	-1.05015	-0.579218	-1.08407	4-[(6E)-3-Hydroxy-8,10-dimethyl-2-(methylamino)-6-dodecen-1-yl]phenol
MP264.pos	-0.911371	1.30574928909551	-0.161702	-0.512084	-0.0822179	0.278548268664839	1.39052405609939	1.39052405609939	1.39052405609939	1.39052405609939	1.39052405609939	1.39052405609939	-1.15439	-0.661908	-0.351958	-1.15529	-0.845023	-1.36392	-0.752569	-1.2343	-0.171257	0.026139040833702	-0.73909	0.143493631563867	3,3'-(1,4-Cyclohexanediyl)bis(1,1-diethylurea)
MP266.pos	-0.175549	-1.65081	-2.70565	-1.80854	-0.0376196	0.192076428175726	0.416806547116636	1.13789533545442	1.18464256989617	-0.0320035	1.73472849090259	0.938069993636442	0.616984428360293	0.712164529295099	-0.822533	0.464517778968632	-0.00601726	-0.593966	-0.626978	0.320316808538251	0.208170417006242	0.377393331085771	-0.0349316	0.190836269559711	2-Propanol, 1-((1-methylethyl)amino)-3-(2,4,6-tripropylphenoxy)-
MP267.pos	-0.849925	-0.684022	-0.592627	-1.25439	-0.814103	-1.12103	0.703602958826052	0.638457537536271	1.07703412778751	0.934173848522198	0.478076485974787	1.56215210339883	0.979588417834806	0.806624429338858	1.07259971916999	0.796597286251676	0.960626128342581	0.756408898946226	-1.27541	-1.14786	-0.470892	-0.184439	-0.331319	-2.03994	Cori ester
MP268.pos	-0.319612	-0.814538	-1.25362	-0.247629	-1.15142	-0.33485	0.356146596798282	0.546532606286152	0.637955650376264	0.810286924489553	1.4035203482583	0.82167751269716	1.55232131484471	0.619720285385906	1.23414195987044	-1.24958	0.277285519793349	0.740990886132485	0.381653293786126	-0.861896	0.0960297311094215	-0.564563	-2.70337	0.0228172404229188	N-{4-[(2R,3R)-3-(Hydroxymethyl)-4-isopropyl-5-oxo-2-morpholinyl]phenyl}-2-methoxyacetamide
MP27.pos	-1.93577	-1.807	-0.911459	-0.219074	-0.798858	-0.946739	0.566665151587546	1.90965091989784	0.206909566738071	1.50826450699172	1.26784878444081	1.95754586755586	-0.31276	-0.446165	-0.683068	-0.0481297	0.138862556555355	-0.0358909	-0.507461	0.0860879234206677	0.167811002508944	0.554405982912398	0.602928345901885	-0.314598	L-Proline
MP273.pos	-0.555674	0.395175436303951	0.655575772987828	-0.485544	1.0234957228721	-0.0182341	1.22924241031949	1.22924241031949	1.22924241031949	1.22924241031949	1.22924241031949	1.22924241031949	-0.457763	0.0494345284617787	-0.300457	-0.145666	-0.834236	-0.0340826	-0.224316	-0.667255	-0.840158	-0.813124	-2.49388	-1.62874	Nalmefene
MP276.pos	0.660812744067002	-0.412107	0.104882812743576	1.46705967678438	0.451971327287004	0.624921454386331	-0.989907	0.726809679327612	-0.117373	0.365883759689262	-0.510798	-0.145921	0.286702987220444	0.935519661877211	1.60888622248226	0.526937624875832	0.836939872708725	1.5430103296428	-1.15721	-1.46101	-1.15134	-1.69021	-1.26298	-1.24148	N-[(4-hydroxy-3-methoxyphenyl)methyl]-8-methylnonanamide
MP278.pos	0.280826016724222	0.335734072369645	0.593616834402014	0.608109329579391	0.903130229215351	-1.39977	1.74494840145004	1.74494840145004	-0.669924	-0.527519	-0.623773	1.74494840145004	-0.299697	0.0465528651216606	0.0613848064885359	0.417526617420673	0.370241298867099	0.384448819559458	-0.550427	-1.64329	-0.0129323	-1.62367	-1.68038	-0.205029	4-Phenyl-1-(3-(tetrahydro-2-furyl)propyl)isonipecotic acid ethyl ester
MP279.pos	-2.07215	-0.513219	0.202087618459776	-0.792608	-0.445183	0.400868885366255	-0.393798	1.26681651629306	0.65116036805424	0.918093077506457	0.259236796012175	1.56150605637044	0.91370248719651	0.598434918882391	0.502280281562784	0.337717926543006	1.36626090473884	1.2467131597783	-0.667724	-1.72876	-0.860742	-0.879761	-0.617079	-1.25386	Adenosine monophosphate (AMP)
MP28.pos	0.0895281850625917	0.0634364783821578	0.0775211473268143	0.0814695710236234	0.0811189835231322	0.0718568084838256	0.104536993756688	0.128159954684925	0.101166226183113	0.149217559606933	0.125057276931664	0.158172000628625	-2.16703	-0.937585	-2.23071	-1.18428	-0.434064	-1.07714	1.48829398491965	1.9195810231859	0.200090081587165	1.42346393527169	1.00957940223321	0.75855741109008	L-Valine
MP284.pos	-0.790546	0.694231715897915	-0.19551	-0.750332	-0.785217	-0.790078	-0.79429	-0.800563	-0.785816	-0.7961	-0.777919	-0.800574	0.433393547976717	0.327256599824163	0.573533349325067	-0.158544	-0.283303	0.0299504903572774	1.61101517717694	1.61101517717694	1.61101517717694	1.61101517717694	1.61101517717694	-1.60465	11,13,14-Trihydroxyhetisan-2-yl acetate
MP286.pos	-0.241987	-1.13479	-0.897806	0.0728828770174491	-0.203569	0.7970198114027	-0.0873748	-0.563118	0.906067868134684	0.899491422024636	0.685088942253042	1.17354647269004	0.926338880833671	0.443924980342255	1.31814955683903	0.0998034915154912	1.00020786994475	1.29985506236815	-0.331472	-2.75532	-0.935453	-0.734581	-1.21978	-0.517124	1-butyl-5-[2-(4-cyanophenyl)hydrazono]-4-methyl-2,6-dioxo-1,2,5,6-tetrahydropyridine-3-carbonitrile
MP287.pos	-0.428156	-0.543083	0.111817217171339	-0.982479	-0.477019	-1.36946	-0.779267	0.931481041160244	1.05220808916782	1.43011713024991	0.156699235391545	1.30119	1.5945046452534	-0.449387	1.62433825594663	1.11150348188475	-0.375597	-0.66989	-1.9509	-0.798793	-0.971441	-0.0589761	0.688958050991699	-0.148379	1-Cyclohexyl-3-[(1S,2S,3S,4R,5R)-3-hydroxy-4-(1-piperidinyl)-6,8-dioxabicyclo[3.2.1]oct-2-yl]urea
MP289.pos	0.218242989996732	0.461230520901467	-0.0907855	0.288712429469976	-0.213133	0.78348503088179	1.37909426823504	1.37909426823504	1.37909426823504	1.37909426823504	1.37909426823504	-1.84913	0.232043574778725	0.508369672203593	0.905617305571604	-0.642489	-1.06859	-0.390985	-1.06122	-1.04205	-0.667672	-1.11767	-1.11286	-1.03658	2,3-Dihydroxy-9,10,11-trimethoxy-5,8,13,13a-tetrahydroxy-6H-dibenzo(a,g)chinolysin
MP29.pos	-1.65472	-0.852259	-0.697821	-0.974318	-0.454501	-2.5821	0.125534394470554	1.10541427193625	0.793018996704252	1.38796909164398	1.34603836220293	1.24524954642775	-0.491401	-0.536592	-0.45431	-0.181294	-0.229478	-0.277952	0.605131367944757	0.856543529862357	-0.428008	0.847258096463037	0.895598928333993	0.606992672722087	2-(METHYLTHIO)ACETOPHENONE
MP290.pos	0.800684645580999	1.38593669110509	1.47575677024796	0.153626508013586	1.33275108742831	-0.307086	-0.403536	0.40086339456114	-3.61616	-0.992667	0.937745189923606	0.328405329717757	0.000956235876051338	-0.0843234	-0.0328991	-0.760141	0.122591816304534	-0.476061	-0.0930823	-0.0446552	-0.0326829	0.224412794723859	-0.321867	0.00142858836221431	(2S,3R,4S,5S,6R)-2-[4-hydroxy-2-(3-methylbut-2-en-1-yl)phenoxy]-6-(hydroxymethyl)oxane-3,4,5-triol
MP291.pos	0.501499302286238	0.122790361341564	0.815556745040962	-0.569529	0.734130481454146	0.475082025460313	1.12093884732819	-1.17233	0.195049867298539	-0.660579	0.760876103862993	0.189090909050895	0.748250311430406	0.867934127124346	1.43565659781959	1.07798878344365	0.792894596032079	0.783453188455489	-1.61982	-1.64028	-1.24924	-1.23096	-1.14198	-1.33648	2-{(3R,4S)-3-[(5-Butyl-1,2-oxazol-3-yl)methyl]-4-piperidinyl}-N,N-diethylacetamide
MP292.pos	-0.391245	-0.974515	-0.6676	-0.418125	-0.63546	0.0219068426683117	0.932327890061942	1.00245576613008	0.877679184926912	-0.0356624	0.768457012007713	0.361242587830808	0.374707956412603	0.83859807401462	1.73033458221848	0.26021463745908	0.803716624846223	0.893519690278261	0.164354659039065	-2.34604	0.105861644098402	-1.5686	-2.03704	-0.0610832	7-acetyl-6-[(3,3-dimethylcyclohexyl)methyl]-3-oxo-1h-2-benzofuran-1-yl acetate
MP293.pos	-0.152492	-0.610176	-0.370368	-1.07158	0.865251381437396	-1.23162	-0.631966	1.35681716220234	0.939949135332066	2.21929854437034	-0.660167	0.229569561442154	-0.0830936	1.14034470918385	0.954546575427845	0.370615292485947	0.225014345666065	1.7834142535907	-0.924985	-1.09481	-0.622412	-1.11758	-0.541451	-0.972117	(S,E)-clovamide
MP294.pos	0.169213112932316	0.170833380418994	0.252583910887381	0.199445576700252	0.175833263110399	0.206081737821458	0.182863167866961	0.158241455111494	0.19917431452484	0.244856281784857	0.200643629778534	0.251865518347428	1.16746758882664	0.936350707579805	1.82140842423048	-0.383248	0.886135736019917	1.76547286972925	-2.11459	-1.29813	-1.29813	-1.29813	-1.29813	-1.29813	N-(5-chloro-2-methoxyphenyl)-N'-(4-piperidinophenyl)urea
MP295.pos	-1.92432	-1.71324	-1.35268	-1.62023	-1.14246	0.49471101697023	-0.212105	1.12514538957466	0.21753997662044	-0.386508	-0.615121	-0.0421969	0.496303916176024	0.216342045926085	0.480866845514595	0.657594203860454	0.584518702327628	0.307615651287977	1.29954376937154	1.29954376937154	-0.495493	1.29954376937154	1.29954376937154	-0.274469	2-[(3,17-Dihydroxy-13-methyl-8,9,11,12,14,15,16,17-octahydro-7H-cyclopenta[a]phenanthren-6-ylidene)amino]oxyacetic acid
MP296.pos	0.458959402966636	0.5575583875751	-0.438294	-0.366952	0.0545672907553846	0.470742157885985	-1.52726	-1.67492	-1.58996	-1.1552	-1.27411	-1.55117	0.400416362529343	-0.0721404	0.213356205758759	1.29236944469017	0.112406748927924	0.264085763865865	1.29236944469017	1.29236944469017	1.29236944469017	0.465134200849486	1.29236944469017	0.190930767120491	Cetaben
MP297.pos	-0.335345	-0.696908	-0.305273	-0.621177	0.464690694908442	-0.47394	0.672959869167132	-0.0183528	-1.20293	0.626275399138426	1.30449631481121	0.786907497322126	0.25998395583687	1.47725142514439	1.29063422034676	0.912533173141842	-0.765249	0.343953117771881	0.516789913737473	1.21602353066745	-0.116469	-2.0636	-1.78108	-1.49218	3-Fluoro-DL-phenylalanine
MP298.pos	-0.491805	-0.402863	-0.312757	-0.42266	0.387792758944305	0.803166715679266	1.47045648032348	1.47045648032348	1.47045648032348	1.47045648032348	1.47045648032348	1.47045648032348	-1.34258	-0.60822	-0.316567	-1.45447	-0.584499	-1.46098	-0.210559	-0.795982	-0.563988	-0.0261938	-0.801145	-0.218442	Ohmefentanyl
MP3.pos	0.0235604387771843	0.159601300325792	-0.0468121	-0.488823	-0.135064	-0.146683	0.00799002084475274	0.000636383311810305	1.11667845428312	0.469812646656038	0.131734730039488	0.366765595058661	-1.36877	-1.13715	-1.5471	-1.97832	-1.13136	-0.965394	1.52792911799298	1.90139928211702	0.311907116633817	1.24920607514618	1.27019305191831	0.4080565771435	Pyrrolidine
MP30.pos	-1.38605	-0.766453	-0.946694	-1.39496	-1.24877	-1.82258	0.96532984845326	1.18652928335348	0.650008166334323	1.04979742907479	0.965998543932712	1.28984071805851	-0.718362	-0.756204	-0.790136	-0.145277	-0.647924	-0.302574	0.638382769405637	0.713544681702459	0.555653508141929	0.982401795763123	1.04221025786765	0.886285959031616	L-Threonine
MP300.pos	-0.0398557	-0.424081	0.167977588307392	0.90614400680309	0.580345493598537	0.272308318590823	1.41551343247303	1.41551343247303	1.41551343247303	1.41551343247303	1.41551343247303	1.41551343247303	-0.707241	-0.654082	-0.79103	-0.561164	-0.483995	-0.388605	-0.550201	-1.36442	-1.34093	-1.03512	-1.24813	-0.831003	Piboserod
MP302.pos	-0.0592505	0.663669481878387	0.412993345576377	-0.584361	0.962405824198374	-0.442042	-1.53264	-1.57054	-1.38705	-1.33239	-1.60039	-1.53937	1.01028106213044	-0.178091	1.50377954272439	1.30004603859956	0.624945957485855	0.789894198352744	0.493016398888954	0.493016398888954	0.493016398888954	0.493016398888954	0.493016398888954	0.493016398888954	Tuberostemonine H
MP305.pos	-0.453945	-1.02177	-0.73908	-0.79431	-0.360586	-0.286624	0.699681821574611	1.25375504683903	0.69122204897717	0.796950488859819	0.414973545196427	0.304684204098256	0.697097568264233	-0.519626	0.895268270526794	0.914096361360902	0.177935434665547	0.538648952589215	-3.46125	-0.77091	1.04641536719087	-0.158385	-0.433347	0.569107760960777	5-({[3-chloro-5-(trifluoromethyl)-2-pyridyl]methyl}thio)-4-pentyl-4H-1,2,4-triazol-3-ol
MP306.pos	0.320640789735357	0.931889278482845	-0.657721	-0.470159	-0.73835	-0.706816	-1.42264	-0.878519	-1.4669	-1.46081	-0.946179	-1.45385	0.546131216185771	-0.445753	0.0844584579722294	0.504931847835228	0.470542497150342	0.400202522759974	1.23148507252692	1.23148507252692	1.23148507252692	1.23148507252692	1.23148507252692	1.23148507252692	Ajaconine
MP307.pos	0.0466167115405333	0.217074909939702	0.140336963316738	-0.167364	0.542786097752251	-1.89036	-0.895573	1.04944424843805	1.04944424843805	1.04944424843805	1.04944424843805	1.04944424843805	1.04944424843805	-0.0148765	-0.203505	0.267385696049443	-0.361412	0.37026005363252	-0.653768	1.04944424843805	-1.14902	-0.728827	-2.80356	-0.0623027	1-[(1R,2S,10S,12S,13R,16R,18R)-16-hydroxy-1,13,17,17-tetramethyl-9-azapentacyclo[10.8.0.02,10.03,8.013,18]icosa-3,5,7-trien-9-yl]ethanone
MP31.pos	-0.610888	-1.0205	-3.24846	-0.0869959	-0.600422	0.501133164188222	0.826564444044823	1.49461013576929	0.474665993899663	1.26997980891265	-1.03547	-1.03255	1.1222589352981	0.78495943310018	0.473296661796447	0.982590600563898	0.367248106090736	0.162841844644169	-0.232048	0.083867474484183	0.127371329978236	-0.250268	-0.26056	-0.293227	Tyrosol
MP318.pos	0.697872030638741	-0.358747	1.51309959685225	-2.20801	1.51309959685225	0.862926982323716	1.15624645576006	-1.04824	0.270673456192357	-0.25003	0.555340685908549	0.235826276131841	0.840280694703653	0.204500571675205	1.02803366083416	0.905066557011618	0.070584914409041	0.156343235241194	-1.13201	-0.522316	-1.11833	-1.13962	-1.09792	-1.13468	(5as,5br,7as,11as,11br,13s,13ar)-2,5b,8,8,11a,13a-hexamethyl-5ah,6h,7h,7ah,9h,10h,11h,11bh,12h,13h-phenanthro[2,1-e]isoindol-13-yl acetate
MP319.pos	1.63269844356269	0.387669415526266	-0.278618	0.801453196424568	0.0179258369797594	0.764851275572487	-0.325627	-0.740173	0.167920112106593	-0.713619	-0.492884	-0.720935	-2.92727	0.279181916630466	-1.39417	-0.763689	-0.239896	-0.0867831	0.963033579075227	-0.338977	0.337160835074523	1.25271984345946	1.34525763955398	1.07276533065571	(2R)-3-{[(2-Aminoethoxy)(hydroxy)phosphoryl]oxy}-2-hydroxypropyl myristate
MP321.pos	-0.616353	-1.89063	1.55038383627028	1.98721651636607	-2.64015	0.401640236454008	0.757935702215617	0.757935702215617	0.757935702215617	0.757935702215617	0.757935702215617	0.757935702215617	0.0367640207932728	-0.264087	-0.173905	-0.204902	0.199474509323489	0.282539766928345	-0.379937	-0.602916	-0.516337	-0.326599	-0.742537	-0.647281	methyl 2-(dimethylamino)-3-hydroxy-14-oxo-4,10-bis(prop-1-en-2-yl)-13,15,16-trioxatetracyclo[9.2.2.1,.0,]hexadeca-5,7-diene-7-carboxylate
MP324.pos	-1.60209	0.572035586598793	-1.57096	-1.57039	-1.37041	-1.65736	0.558039685054616	1.08482998054887	0.826345289382256	0.910393104008101	0.7951686010569	1.04807309912813	0.783716135686779	1.12243366703149	1.47827142747801	0.107145767217125	-0.417445	-0.107019	0.536960774821456	-0.11667	-0.938974	0.234468847692338	-0.163849	-0.542723	7-Hydroxycoumarinyl arachidonate
MP326.pos	-0.267519	-1.63576	-1.28019	0.286252764528469	-2.91315	-0.0362695	1.31248345074711	-0.494649	0.708307857857352	0.68956354487876	0.913055585398916	0.989106079603689	0.853536865117929	0.2826420147149	0.687105917428855	0.669434312069515	1.21647169700489	0.578775744633726	-0.94362	-0.244281	-0.113149	-0.171363	-0.827486	-0.259309	3-Benzyl-5-(6-carboxyhexyl)-1-(2-cyclohexyl-2-hydroxyethylamino)hydantoin
MP327.pos	-2.81604	-1.10125	-1.10125	-1.10125	-1.10125	-1.4846	1.3783	-0.990339	1.00223623979057	0.506266072672666	1.09940957178267	0.819030241979946	0.415191868137806	0.419001312164105	0.420612434479904	0.40887426157636	0.408948879728551	0.408792972271544	0.41372301077833	0.394108896668751	0.404283177622749	0.400078386439965	0.393896426928777	0.403213415073071	1-Palmitoyl-2-hydroxy-sn-glycero-3-PE
MP33.pos	0.879674569272157	-0.736852	1.00800090576868	-0.349605	1.01235124505555	0.654655809201108	-0.492797	-0.0383141	-0.626523	-0.327537	-0.129588	-0.170637	1.21482301465072	-0.44138	-0.221623	-2.00106	-1.46411	-2.01146	0.166358175682056	1.68833312711388	0.232339163186683	-0.0101474	1.8281586910255	0.336935439794899	5-(hydroxymethyl)-4-methoxy-2,5-dihydrofuran-2-one
MP331.pos	-0.297255	0.757960349110378	0.459197726969517	-0.602807	0.534501497721384	-0.0342024	-1.75132	-1.80577	-1.17864	-1.71829	-1.73127	-0.930499	0.455606508130369	0.246100682991962	0.669771109789843	0.377159634727512	0.303357115899195	0.293549266521022	0.992142289646354	0.992142289646354	0.992142289646354	0.992142289646354	0.992142289646354	0.992142289646354	Hydroxy Ebastine
MP332.pos	1.2545775173137	0.695922624630352	0.427376308028555	0.799821295635123	0.637465031566729	1.33688130518751	-0.944857	-0.842242	-0.17479	-1.00348	-0.774709	-1.25561	0.106284193156269	-0.357051	-1.84516	-1.68742	-0.941989	-0.208735	0.581005313269791	0.838409794672088	-0.282549	1.59893302322976	0.90692812689824	1.13499385121297	LysoPC(16:1(9Z)/0:0)
MP333.pos	-0.526801	-0.278216	-1.32015	-0.996359	-1.11978	-0.559171	1.93756661332005	-0.480312	0.757219923531814	0.461923790205975	1.22524157257169	0.554145338899369	1.00836210024126	1.03512777901761	0.732783009849783	-0.783165	1.04648082238049	0.860399910040228	0.559147066207775	-1.55643	0.0180740512296006	0.206613119221238	-1.25136	-1.53134	PC(16:0/0:0)
MP336.pos	-0.697778	0.290644447666835	-1.1313	-1.91519	-1.69752	-1.41407	1.50822807513412	-0.871444	0.919677898294141	1.03926776803783	0.797780811919232	1.25659793940788	1.0189136640011	1.40717131234604	1.08638721902268	0.026578847671558	0.380589041712894	-0.497539	-0.496058	-0.566546	0.0373337896248358	-0.131687	-0.479501	0.129465986165837	1-stearoyl-sn-glycero-3-phosphoethanolamine
MP337.pos	-1.30748	2.06583790205514	-0.407616	-1.09555	-0.0371416	-0.906568	0.192162139580818	-0.509232	-0.553777	-1.86183	0.531873424642689	-1.86657	0.0275593433332413	0.110249011447667	0.0827054177410409	0.142473766731748	0.806698676925296	0.596206574144551	-0.515611	0.743495873104923	1.90633460252285	0.140540419015233	0.916976244183412	0.798268126481333	13-Hydroxy-6-(1-hydroxyethyl)-9-isopropyl-12,14-dimethyl-3-methylene-15-nonyl-1-oxa-4,7,10-triazacyclopentadecane-2,5,8,11-tetrone
MP339.pos	1.54375861481427	0.532967589389504	0.204749281995573	0.649568121817945	0.431428952893654	1.96530957465579	-0.444299	-1.9183	0.60909370340799	-1.20964	-0.574164	-2.10834	-0.640737	-0.716194	-0.695097	-0.122712	-0.397397	0.350192962150492	0.250354572653478	0.243838861234042	0.456759415732938	0.492639361466651	1.65660324105026	-0.560394	PC(17:2(9Z,12Z)/0:0)
MP34.pos	0.752151002192244	1.07908541746299	1.03160596010341	0.500458522364061	0.945832035300986	0.623709071715091	-1.50254	-1.71987	-1.72645	-1.62581	-1.73098	-1.53106	0.268448707907729	0.516201278662246	0.432215728403076	0.737328734153793	0.32830865356252	0.696849094431142	0.546485215840633	0.583039462979295	0.20195790326509	0.195773063737799	0.0707640633155534	0.326490938118619	Metformin
MP341.pos	-1.50091	1.35191270278305	1.35191270278305	-0.243446	-0.696392	-0.092513	-0.408806	1.49180277191389	1.32060859636904	1.00682447352369	-1.09046	-0.177708	0.703748756670736	0.50537112393722	1.51458038588966	-0.315953	0.655517952617698	0.616721470570158	-0.740283	-1.16273	-0.903154	-0.791879	-1.23922	-1.15556	2-[(1S,4S,5S)-5-Isopropyl-4-({[(4-methoxyphenyl)sulfonyl]amino}methyl)-2-methyl-2-cyclohexen-1-yl]-N-(3-pyridinylmethyl)acetamide
MP342.pos	1.80327237847394	0.636523557457836	1.63507211757898	0.00711027148318649	0.198299649640034	-0.332609	1.01928087343282	1.01928087343282	1.01928087343282	1.01928087343282	1.01928087343282	1.01928087343282	-0.761708	-0.075046	-0.883441	-0.576238	-1.04877	-0.63965	-0.721796	-1.80106	-1.134	-0.750983	-1.0201	-0.650568	Epothilone B
MP344.pos	-1.08221	1.08481823634629	0.383155062662443	-2.04693	0.0246977089024493	-2.30441	0.350681671152306	0.0319544164925755	0.292354577400493	0.628105961925932	1.0736310837209	1.32153726137983	0.96859861589412	0.304935211210078	2.25650536531786	0.00788859290583214	-0.331912	-0.358574	-0.453663	-0.475222	-0.466712	-0.384278	-0.380666	-0.444287	Lucidenic acid D
MP346.pos	-0.171622	-1.26152	-0.52154	-1.59767	-2.00711	-2.52528	0.54858467819135	1.73160426362053	-0.78715	1.05976444441254	-0.251099	1.09005073995239	0.363153966471284	0.360285492313934	0.393994919433092	0.327256728972415	0.444005938027644	0.482039394433621	0.383801493457606	0.353389384070205	0.410516387473857	0.359914611709329	0.414295648030238	0.400331395656062	(2S)-3-Hydroxy-2-[(9Z,12Z)-9,12-octadecadienoyloxy]propyl 2-(trimethylammonio)ethyl phosphate
MP351.pos	-0.309497	-1.64379	-1.69859	-2.10251	-1.76134	-0.723701	0.623118390259656	1.06417078955772	1.08323989858328	1.24325593779265	0.316407627100955	1.67581981137551	-0.0049592	0.288474597111401	-0.24401	0.0572342589474428	-0.048306	0.0494883511587298	1.07381596655258	0.599736042640254	-0.165907	0.401031214526067	-0.236126	0.462944143511394	Irgafos 168
MP354.pos	-1.7778	-1.59046	-1.23183	0.248642767277975	-0.243071	0.463109054309396	-0.188251	-0.425051	-1.07801	-1.38163	1.02994946418593	0.215736575384739	1.18591840444408	1.18591840444408	1.18591840444408	1.18591840444408	1.03468058040766	0.758413201565726	0.772004457765553	-0.610877	0.635092948009812	0.531604195600571	-1.35289	-0.553036	1-hexadecanoyl-2-(9Z,12Z-octadecadienoyl)-sn-glycero-3-phosphoethanolamine
MP355.pos	-1.48672	-1.38757	-0.640418	-0.611516	0.9860181046931	0.14664570823159	-0.647659	0.284431405017508	-0.356693	0.130322283216283	1.12624640908864	-1.18004	-0.212001	-1.18898	0.153852499642353	0.324487582840167	-1.3389	-0.475454	1.37123747643545	0.777297417498949	-0.0448005	0.387391695432182	1.94140920943206	1.94140920943206	N-oleoylsphingosine-1-phosphocholine
MP358.pos	-1.7304	-1.74816	-0.6751	-0.333135	0.298921213056281	-0.54346	-0.460555	0.635298793349232	3.03457745293782	0.782841221810524	0.140911749486098	1.74414704997815	0.46336712832087	0.191587643835995	-0.168296	0.224660171968655	-0.00516255	0.713529514730708	-0.227855	0.0376446690817046	-0.896437	-0.676145	-0.509562	-0.293223	1-[(9Z)-octadecenoyl]-2-tetradecanoyl-sn-glycero-3-phosphocholine
MP360.pos	-1.12048	-1.07435	-0.345274	-0.952449	-1.50848	-0.573521	-0.00340342	2.0246083390157	1.20169937171877	0.458223047083253	0.80970601222586	1.05117083983383	1.07530387156189	1.80947430306842	-0.192381	-0.545792	-0.641455	-1.6954	-0.608094	0.360317656321033	0.379238577986668	-0.525315	-0.0691963	0.685852144135531	1-stearoyl-2-oleoyl-sn-glycero-3-phosphoethanolamine zwitterion
MP361.pos	-0.951522	-1.05356	-0.943367	-0.396336	-0.510225	-0.664584	0.510539586030611	1.30580764370027	0.527164242532476	1.93651272572309	0.266997830142499	-0.360841	-0.596908	1.66521324003064	-0.142625	-0.493443	0.120745134289216	0.764149370459493	0.610394763808866	1.23933792361081	-0.836558	-0.158339	-2.45635	0.617796152567536	1-Oleoyl-2-palmitoyl-sn-glycero-3-phosphocholine
MP363.pos	-1.20235	-1.07642	-1.02603	-0.72507	1.04797251232701	0.723563527332557	0.307322937523942	0.00192842613966677	0.511476463417515	2.12874990648396	0.275537327814334	-0.491927	-1.09134	2.15184710266033	1.74060527006497	0.649839604207419	0.197696883941267	-0.29714	-0.787945	-0.548299	-0.685669	-0.517032	-0.418405	-0.868906	1,2-di-[(9Z,12Z,15Z)-octadecatrienoyl]-sn-glycero-3-phosphocholine
MP37.pos	-0.243806	-1.10567	-0.187476	-0.359518	-0.50172	-0.781196	0.747989325820156	1.22610477271994	1.19325582727041	0.863541805467001	0.827343231582731	0.837764050370072	-0.933186	-0.985188	-0.983914	-0.986007	2.10241010208152	0.913771042483755	1.10269403379507	-0.861287	1.07509242494813	-0.988753	-0.988904	-0.983343	Gly-Gly-Leu
MP40.pos	-0.561786	-0.92185	-1.09791	-0.938343	-0.69717	-1.50651	1.06420508030139	1.71199972047312	0.825378226008497	0.458479618324007	0.602876150372882	0.487865674308167	1.10386770503401	1.89233170682911	1.25388677246555	0.697072088192928	0.247760259887582	0.263471747273338	-0.891769	-0.424059	-1.12245	-0.595741	-1.1943	-0.657302	Adenine
MP41.pos	0.146076630615091	0.22690978980253	0.295255987922405	0.178885646062352	0.249465536509977	0.082981366214404	0.281354027181073	0.548757868171309	0.430781646227607	0.586160446440895	0.543527418902007	0.501787534362129	1.60494687487065	-0.445512	1.70104722408424	0.975202964808799	-1.10947	-0.865564	-1.71833	0.945565442029671	-0.0411517	-1.6467	-1.51714	-1.95484	octopamine
MP43.pos	0.0763282363875623	-0.301344	-0.310639	0.0117507910759228	-0.333897	-1.73703	-0.267408	-0.703265	-0.794156	1.30464626135629	0.609563778323332	0.00697488701224121	0.58175614097313	0.671182116188596	0.431341194663429	-0.183923	-0.125326	0.910817737914179	-1.84045	3.15562838069871	-0.238925	0.0970753624919475	-1.06745	0.0467445757046079	Lys-Lys
MP45.pos	-1.44296	0.833414824387287	1.46878	-2.11329	2.73702292364554	-0.262068	0.744330453859654	0.744330453859654	0.744330453859654	0.744330453859654	0.744330453859654	0.744330453859654	-0.4968	-0.351043	-0.480788	-0.487082	-0.432176	-0.488402	-0.46561	-0.504934	-0.496859	-0.484216	-0.496732	-0.502245	Ectoine
MP46.pos	-2.07781	-1.33482	-2.06581	0.252007156514996	0.32203801463899	-1.32283	0.592634927485851	1.88079011518213	-1.01347	1.06268141610361	1.14149287904284	0.821105853678687	0.564907969587187	0.448841540227702	0.0546096316469332	0.291065349782593	0.0902692938832138	0.436798565089028	0.0368300480250496	0.0908852830170658	0.394493056790188	-0.379873	0.732987263021589	-1.01983	dichlorvos
MP48.pos	-0.828164	-0.780316	-0.137977	-0.483608	-0.72976	-0.939023	0.765433091449192	1.72208910106752	0.0858278093218096	0.431914621033266	0.860742621236138	0.722282296941031	-1.05031	-0.669822	-1.41596	-1.22322	-1.32343	-1.09384	1.27033016910328	1.37242531494968	1.00092945148702	0.64106579224309	0.403859401594669	1.39852617382914	3-Formylindole
MP5.pos	0.193200061206399	0.0758799232852521	0.261426634895196	0.0699567043352355	0.685787736959088	0.124462600053581	-0.301053	-0.195116	-0.198489	0.0305395615149983	0.310975271415371	-0.159588	-2.0252	-1.01612	-2.28914	-0.935573	-0.504592	-1.1141	1.4406875407905	1.90171043111093	0.604693983325639	1.38346973115133	0.923651292939095	0.73252870016806	2-Methyl-1,2-propanediamine
MP50.pos	-1.66831	-1.0348	-0.598787	-0.962816	-0.696088	-2.66341	0.0384984277587239	1.28340243677904	0.781069644773686	1.44265868794516	1.4986714053842	1.12887657577365	-0.295614	-0.338069	-0.104618	-0.307769	-0.210317	-0.243287	0.485027176152929	0.757149666998626	-0.110264	0.768756514239977	0.680044874459044	0.36998651912544	bis-desmethoxycurcumin
MP51.pos	-0.398412	-0.814513	-0.324575	-0.777436	-0.62726	-1.04618	0.187101222641542	0.409940448690926	0.189713408420545	0.836543250349939	1.60592526903662	1.33020244539049	-1.24816	-0.470179	-1.59532	-1.16019	-1.0297	-1.22876	0.907062815865859	0.932075481749855	1.05706	1.04106996146085	0.903607920759016	1.32038796225056	L-Lysine
MP52.pos	-0.996181	-2.63589	-0.978921	-0.723895	-1.47882	-1.00994	0.972714688062249	1.89590929137383	1.15075665394204	1.22103505342962	0.643219546947833	1.44257616953826	0.396638697761838	-0.324511	-0.0100311	0.0299928583698599	0.280705347644139	0.245288429689732	-0.111584	-0.0844368	-0.229114	0.134576776383326	0.164721996316674	0.0051854582498655	Phthalic anhydride
MP53.pos	-1.24488	-1.64889	-0.153401	0.298263948048316	-0.843705	-1.55335	0.798234651132608	1.37080304297287	0.257245960862109	1.31900495705893	0.0923118297593506	1.33869177551341	0.0574463601309636	0.632709097503799	0.765226319305768	1.02477198511647	0.627529101886908	1.71335971072417	-1.02323	-0.85243	-0.75247	-0.838181	-0.669759	-0.715313	5-Hydroxyoxindole
MP54.pos	-0.440876	-0.361174	-0.350223	-0.44025	-0.439633	-0.440355	-0.152519	-0.151027	-0.0864143	-0.0897563	-0.0819188	-0.0561191	1.84059683712421	1.97723210952702	0.866405159484694	0.549337136896702	1.64273035246433	0.385346436825791	1.14262526287579	0.054340232612499	-1.14987	-0.213381	-1.94491	-2.06019	N-(3-Carboxypropanoyl)methionine
MP55.pos	-0.309621	-0.343507	-0.465463	-0.277648	-0.411897	-0.442574	-0.266603	-0.027209	-1.05039	0.134099773048468	0.178288561614653	-0.250127	2.58373370410291	1.11168535392944	-0.327885	0.188351817318334	1.03284034152997	0.776532332828157	2.08352455519703	0.547301761431413	-0.781063	-0.328656	-1.41924	-1.93447	Racemethionine
MP57.pos	-1.66248	-1.69735	-0.651511	-0.379485	-0.349248	-1.49233	0.620026515185176	2.70497411104507	-0.195073	1.4710890047463	0.8765216752664	1.38357790035373	0.774314785862628	-0.110687	-0.360825	0.253014445338292	-0.143118	0.129690755172536	-0.319757	-0.184417	-0.728948	-0.368552	0.452100709161935	-0.0215371	760CU98B9K
MP58.pos	-1.58693	-1.57721	-0.331776	-0.642262	-2.12538	-1.31692	0.732130327624077	1.83783498259421	0.391637187783546	1.43341213834541	1.2790096865708	1.70372853743216	0.209065052964581	-0.315034	-0.183834	0.27597358848274	0.112740719182152	0.142371057842581	0.329532673669281	-0.141776	0.0917942916151239	-0.345243	0.106137785215138	-0.0790037	N-Isobutyl-3-methylbutanamide
MP60.pos	-1.74383	-1.1359	-0.55797	-1.14665	-0.529828	-2.80753	0.0505959442648506	1.2568803470912	0.850459652908138	1.50860714489962	1.40939428509234	1.19978441567912	-0.0854696	-0.0373915	-0.0728413	-0.0683139	0.0511977702838431	-0.0509423	0.362943196053242	0.551010110896362	-0.082144	0.335226127316495	0.466757444665895	0.275951594139018	LATIFOLICININ C ACID
MP64.pos	-0.605919	0.00461460918494618	-0.907192	-0.983006	-1.07669	-1.54622	-0.436835	2.15091963414759	2.77518531739526	-0.410935	-1.77873	0.573385864570438	0.237737108122989	-0.0558023	0.0232636672645963	0.0204316928174778	0.39965579688257	0.320213941886154	0.685021465191768	0.436634980918459	0.078380426577871	0.310022472175913	-0.056623	-0.157515	Decanamide
MP66.pos	-2.16996	-0.433805	-1.16858	-0.669823	-1.46861	-2.62357	0.763820907479279	0.913940288491559	1.03157408748191	1.75953654171481	0.600228077345182	0.845289490979215	0.193740290237454	0.177717429879604	0.169481766246002	0.18374697168031	0.197962564294706	0.188957595008535	0.218040296534654	0.20342669166231	0.228732525771355	0.270552571404991	0.3230608946132	0.264540077862566	gly-phe-phe
MP67.pos	-1.85602	-1.04947	-0.577348	-1.15848	-0.478695	-2.92205	0.167567334855166	1.19897850886382	0.853877102608097	1.41481806964568	1.39580847108537	1.16644569036223	0.317279754002741	0.328980883332017	0.295900308302117	0.357621793091997	0.159787355146404	0.204675269659367	0.101370451826328	-0.000509093	0.0195679212828561	0.0139253316905349	-0.00732911	0.0533050974864476	ATEE
MP68.pos	-0.683156	-0.165512	-1.52701	0.257916086865467	0.415986525862411	0.772083973068169	1.45521675232819	1.45521675232819	-0.456392	1.45521675232819	1.45521675232819	1.45521675232819	-0.773381	-0.852503	-1.13554	-0.735393	-1.98584	-1.08853	-0.16595	0.16262235331684	0.0392599487838577	0.329284661916938	0.00901237132199802	0.30696920582703	4-N-[1-(Dimethylamino)ethyl]benzene-1,4-diamine
MP70.pos	-0.753774	-1.16241	-0.641911	-1.82251	-0.0469085	-1.05013	0.964692614721871	1.81506777991659	-0.889983	1.30704215315107	1.73518985501705	1.24236323336483	0.165964732818139	0.559757425343311	0.796706906177847	0.395384277798323	-0.512324	0.242221657251776	0.24264831681041	0.500581282384938	-0.0404049	-1.27654	-0.904243	-0.866487	(2R)-2-[(Methylcarbamoyl)oxy]-3-(octyloxy)propyl 2-(trimethylammonio)ethyl phosphate
MP71.pos	1.31564065617941	1.31564065617941	1.31564065617941	1.31564065617941	1.31564065617941	1.31564065617941	-0.537904	0.195412357860976	0.399103474083087	0.947343954446401	0.13814939160072	0.268051395511407	0.0091304692334523	-0.97178	-0.560939	-1.18267	0.187814713313399	-0.867824	-0.0140229	-0.466966	-1.15378	-1.46298	-1.29336	-1.52663	omeprazole n-oxide
MP74.pos	0.473967397429553	0.514889190716904	0.20482523613493	0.286684230104275	1.48421991382478	0.367082852140405	-1.41677	-0.348815	-0.346249	0.532088796212009	0.233887656527739	-0.392192	-0.725031	-1.27576	-1.03495	-0.788993	-1.72528	-1.71663	0.410368845114672	1.77418510775589	0.675275241166941	1.70758458141658	0.89818740530086	0.207423459914722	methyl isoquinoline-3-carboxylate
MP75.pos	0.810798939594055	1.15680388120601	0.67038626736504	0.587641194816326	0.760543876026555	0.718336521911963	-3.0393	-1.17066	-2.32557	-1.10697	-0.401698	-0.382362	0.432443373785701	0.271747703393593	0.258627593301946	0.202841731218166	0.37086807788059	0.338311349856078	0.308578280366609	0.164186915877011	0.480863585798063	0.17867225716067	-0.0327112	0.747619812667689	4-Hydroxy-1-propionylproline
MP77.pos	-1.25468	-1.43484	-1.5064	-0.686801	0.239628033423448	0.0448181040407601	-0.0672619	1.61287330183864	1.20581354823923	0.457203785470076	0.375366804818145	0.643876448317697	0.448588747386343	0.699246503410286	0.972877679345235	-0.0343526	0.784990375475451	-0.51929	-1.15611	-1.64902	0.439564860657285	-0.273008	-1.20111	1.85802664471039	3-Aminodecanoic acid
MP79.pos	1.61424884441894	-0.0818713	1.02004554338701	0.902635794930319	0.298783127442527	-0.0180567	-2.65195	-0.579564	0.733362469591557	-0.565956	-1.57322	0.167245862657101	-0.213279	-0.817803	-0.439095	-0.321264	-1.30668	-0.464101	0.0354451295523289	1.2317870044709	1.02975493002211	0.264750437466531	1.42680599910766	0.307982115372753	Ala-Val
MP81.pos	1.60163402520065	1.17255767700156	1.2731923532973	2.48648951346225	0.871338328211877	0.12280769195333	-1.31909	-1.31909	-1.31909	-1.31909	-1.31909	-1.31909	0.0188311678815122	0.0285818567211959	0.10327511684826	0.107765026904075	0.0748283734021702	0.0779439569844516	-0.0485758	-0.0191729	0.00642753063189993	-0.0362158	0.0371263997913279	0.0357301308345772	(1S,7R)-Octahydro-1,6,7,8-indolizinetetrol
MP82.pos	0.546897545721787	1.01045862876432	1.04339558371694	0.776791583347435	0.906453157698956	0.906342315884176	-1.42193	0.459999043566272	0.459999043566272	-2.8997	-1.7617	-1.12711	-0.201178	-0.00888196	-0.0426406	0.638951244109251	0.142318439645799	-0.174144	-0.535477	-0.480104	0.43097318892993	-0.087917	1.37984805806899	0.0383602925080011	N-Butyl-1H-benzimidazol-2-amine
[truncated: 11 more rows]

## Sheet: Table S5
level1	level2	PathwayID	Pathway	DEM	Metabolite ID
Metabolism	Carbohydrate metabolism	map00620	Pyruvate metabolism	2	C00149;C00546
Metabolism	Carbohydrate metabolism	map00500	Starch and sucrose metabolism	2	C00103;C00252
[truncated: 31 more rows]

## Sheet: Table S6
level1	level2	PathwayID	Pathway	DEM	Metabolite ID
[truncated: 37 more rows]

[truncated: 1 more sheets: Table S7]
